# Supplementary material for: ﻿Novel discoveries of Xylariomycetidae (Ascomycota) taxa from peat swamp forests and other terrestrial habitats in Thailand
Source: MycoKeys. 2024 Aug 7;107:219–47. doi: 10.3897/mycokeys.107.127749 (PMC11336385; doi:10.3897/mycokeys.107.127749)
Supplement: XML Treatment for Xylaria bawanglingensis [file mycokeys.107.127749-treatment1.xml]

<!DOCTYPE tp:taxon-treatment
  PUBLIC "-//TaxonX//DTD Taxonomic Treatment Publishing DTD v0 20100105//EN" "tax-treatment-NSO.dtd">
<tp:taxon-treatment xmlns:tp="http://www.plazi.org/taxpub"><tp:treatment-meta><kwd-group><label>Taxon classification</label><kwd>
                <named-content content-type="kingdom">Fungi</named-content>
              </kwd><kwd>
                <named-content content-type="order">Xylariales</named-content>
              </kwd><kwd>
                <named-content content-type="family">Xylariaceae</named-content>
              </kwd></kwd-group><mixed-citation publication-type="journal"><person-group><name><surname>Karimi</surname><given-names>Omid</given-names></name><name><surname>Afshari</surname><given-names>Naghmeh</given-names></name><name><surname>Asghari</surname><given-names>Raheleh</given-names></name><name><surname>Li</surname><given-names>Qirui</given-names></name><name><surname>Chethana</surname><given-names>K. W. Thilini</given-names></name><name><surname>Hyde</surname><given-names>Kevin D.</given-names></name><name><surname>Alotibi</surname><given-names>Fatimah O.</given-names></name></person-group><article-title>﻿Novel discoveries of <tp:taxon-name><tp:taxon-name-part taxon-name-part-type="genus" reg="Xylariomycetidae">Xylariomycetidae</tp:taxon-name-part></tp:taxon-name> (<tp:taxon-name><tp:taxon-name-part taxon-name-part-type="phylum">Ascomycota</tp:taxon-name-part></tp:taxon-name>) taxa from peat swamp forests and other terrestrial habitats in Thailand</article-title><source>MycoKeys</source><day>07</day><month>08</month><year>2024</year><volume>107</volume><fpage>219</fpage><lpage>247</lpage><pub-id pub-id-type="doi">10.3897/mycokeys.107.127749</pub-id></mixed-citation></tp:treatment-meta><tp:nomenclature><label>﻿</label><tp:taxon-name>
              <object-id xmlns:xlink="http://www.w3.org/1999/xlink" content-type="arpha" xlink:type="simple">BB7A5D51-C64B-553A-8F32-19AF68B550F0</object-id>
              <tp:taxon-name-part taxon-name-part-type="genus" reg="Xylaria">Xylaria</tp:taxon-name-part>
              <tp:taxon-name-part taxon-name-part-type="species" reg="bawanglingensis">bawanglingensis</tp:taxon-name-part>
              <object-id xmlns:xlink="http://www.w3.org/1999/xlink" xlink:type="simple">Index Fungorum: IF849696</object-id>
              <object-id xmlns:xlink="http://www.w3.org/1999/xlink" xlink:type="simple">Facesoffungi Number: FoF16035</object-id>
            </tp:taxon-name><tp:taxon-authority>Y.P. Wu &amp; Q.R. Li, J. Syst. Evol. 16 (2024)</tp:taxon-authority><xref ref-type="fig" rid="F1">Figs 1</xref><xref ref-type="fig" rid="F2">, 2</xref></tp:nomenclature><tp:treatment-sec sec-type="description" id="SECID0ESBAG"><title>Description.</title><p><bold><italic>Saprobic</italic></bold> on dead wood of <italic><tp:taxon-name><tp:taxon-name-part taxon-name-part-type="genus" reg="Afzelia">Afzelia</tp:taxon-name-part><tp:taxon-name-part taxon-name-part-type="species" reg="xylocarpa">xylocarpa</tp:taxon-name-part></tp:taxon-name></italic> (<tp:taxon-name><tp:taxon-name-part taxon-name-part-type="family">Fabaceae</tp:taxon-name-part></tp:taxon-name>). <bold><italic>Sexual morph</italic></bold>: <bold><italic>Stromata</italic></bold> 0.5–2 × 0.1–0.3 cm (x– = 1.2 × 0.17 cm, n = 15), solitary or in a small group, not branched or rarely branched at the base, cylindrical to obclavate, narrowing towards the apex, and sometimes with a tomentum; surface rough, wrinkled, slightly cracked, gray to blackish and interior yellow. <bold><italic>Perithecia</italic></bold> 165–380 µm diam., (x– = 285 µm, n = 15), immersed, subglobose, ostioles inconspicuous. <bold><italic>Paraphyses</italic></bold> 5–10 µm width (x– = 8 µm, n = 20), cylindrical, septate. <bold><italic>Asci</italic></bold> 68–153 × 4–5.5 µm (x– = 109 × 4.8 µm, n = 30), 8-spored, cylindrical, and spore bearing part 67–87 µm long. Apical apparatus 0.2–2 × 1–2 µm (x– = 1.3 × 1.5 µm, n = 15), bluing in Melzer’s iodine reagent. <bold><italic>Ascospores</italic></bold> 8–12 × 2–5 µm (x– = 10 µm × 4 µm, n = 70), uniseriate, ellipsoid, subhyaline, light brown to dark brown, smooth, guttulate, germ slit apparent, sigmoid, almost full length of spore. <bold><italic>Asexual morph</italic></bold>: Undetermined.</p></tp:treatment-sec><tp:treatment-sec sec-type="description" id="SECID0ECDAG"><title>Culture characters.</title><p>Colonies grown on <abbrev xmlns:xlink="http://www.w3.org/1999/xlink" xlink:title="potato dextrose agar" id="ABBRID0EIDAG" xlink:type="simple">PDA</abbrev>, reaching 30 mm in diameter after 15 days at 25 °C, under dark conditions, mycelium superficial to immersed, without pigment diffusion, sporulation and concentric zones, white on the top and back views.</p><fig id="F2" position="float" orientation="portrait"><object-id xmlns:xlink="http://www.w3.org/1999/xlink" content-type="doi" xlink:type="simple">10.3897/mycokeys.107.127749.figure2</object-id><object-id xmlns:xlink="http://www.w3.org/1999/xlink" content-type="arpha" xlink:type="simple">DA1BB0EF-62FD-51EB-B08C-FC3D4270A6EA</object-id><label>Figure 2.</label><caption><p><italic><tp:taxon-name><tp:taxon-name-part taxon-name-part-type="genus" reg="Xylaria">Xylaria</tp:taxon-name-part><tp:taxon-name-part taxon-name-part-type="species" reg="bawanglingensis">bawanglingensis</tp:taxon-name-part></tp:taxon-name></italic> (<named-content xmlns:xlink="http://www.w3.org/1999/xlink" content-type="dwc:institutional_code" xlink:title="Mae Fah Luang University" xlink:href="http://grbio.org/institution/mae-fah-laung-university" xlink:type="simple">MFLU</named-content> 24-0018, new host and geographical record) <bold>a</bold> stromata on host <bold>b, c</bold> stromata <bold>d</bold> longitudinal section through the stroma <bold>e–h</bold> asci <bold>i</bold> paraphyses <bold>j</bold> apical ring bluing in Melzer’s reagent <bold>k, l</bold> ascospores <bold>m</bold> upper view and reverse view of the one-week-old colony on <abbrev xmlns:xlink="http://www.w3.org/1999/xlink" xlink:title="potato dextrose agar" id="ABBRID0EUEAG" xlink:type="simple">PDA</abbrev>. Scale bars: 1 mm (<bold>b, d</bold>); 20 µm (<bold>e–g</bold>); 70 µm (<bold>h</bold>); 20 µm (<bold>i</bold>); 5 µm (<bold>j</bold>); 10 µm (<bold>k, l</bold>).</p></caption><graphic xmlns:xlink="http://www.w3.org/1999/xlink" xlink:href="mycokeys-107-219-g002.jpg" position="float" orientation="portrait" xlink:type="simple" id="oo_1110118.jpg"><uri content-type="original_file" xlink:type="simple">https://binary.pensoft.net/fig/1110118</uri></graphic></fig></tp:treatment-sec><tp:treatment-sec sec-type="material" id="SECID0EJFAG"><title>Material examined.</title><p>Thailand, Doi Tung National Park, Chiang Rai, on dead wood of <italic><tp:taxon-name><tp:taxon-name-part taxon-name-part-type="genus" reg="Afzelia">Afzelia</tp:taxon-name-part><tp:taxon-name-part taxon-name-part-type="species" reg="xylocarpa">xylocarpa</tp:taxon-name-part></tp:taxon-name></italic>, 27 September 2022, N. Afshari 5C3T2R2 (<named-content xmlns:xlink="http://www.w3.org/1999/xlink" content-type="dwc:institutional_code" xlink:title="Mae Fah Luang University" xlink:href="http://grbio.org/institution/mae-fah-laung-university" xlink:type="simple">MFLU</named-content> 24-0018), living culture <named-content xmlns:xlink="http://www.w3.org/1999/xlink" content-type="dwc:institutional_code" xlink:title="Mae Fah Luang University Culture Collection" xlink:href="http://grbio.org/institution/mae-fah-luang-university-culture-collection" xlink:type="simple">MFLUCC</named-content> 24-0087.</p></tp:treatment-sec><tp:treatment-sec sec-type="distribution" id="SECID0EEGAG"><title>Known distribution.</title><p>China (<xref ref-type="bibr" rid="B52">Li et al. 2024b</xref>), and Thailand (This study).</p></tp:treatment-sec><tp:treatment-sec sec-type="Known hosts" id="SECID0EOGAG"><title>Known hosts.</title><p><italic><tp:taxon-name><tp:taxon-name-part taxon-name-part-type="genus" reg="Afzelia">Afzelia</tp:taxon-name-part><tp:taxon-name-part taxon-name-part-type="species" reg="xylocarpa">xylocarpa</tp:taxon-name-part></tp:taxon-name></italic> (This study).</p></tp:treatment-sec><tp:treatment-sec sec-type="notes" id="SECID0E6GAG"><title>Notes.</title><p>Our collection (<named-content xmlns:xlink="http://www.w3.org/1999/xlink" content-type="dwc:institutional_code" xlink:title="Mae Fah Luang University" xlink:href="http://grbio.org/institution/mae-fah-laung-university" xlink:type="simple">MFLU</named-content> 24-0018) morphologically resembles the <italic><tp:taxon-name><tp:taxon-name-part taxon-name-part-type="genus" reg="Xylaria">Xylaria</tp:taxon-name-part><tp:taxon-name-part taxon-name-part-type="species" reg="bawanglingensis">bawanglingensis</tp:taxon-name-part></tp:taxon-name></italic> (GMB1023) in having solitary, fertile inflated, roughened surface and gray stromata with interior yellow, subglobose ostiolate perithecia, cylindrical asci with a J+ apical ring and unicellular ascospores with spore‐length sigmoid germ slit and almost similar sized stromata, perithecia, asci and ascospores. In the phylogenic analyses (Fig. <xref ref-type="fig" rid="F1">1</xref>), our collection (<named-content xmlns:xlink="http://www.w3.org/1999/xlink" content-type="dwc:institutional_code" xlink:title="Mae Fah Luang University Culture Collection" xlink:href="http://grbio.org/institution/mae-fah-luang-university-culture-collection" xlink:type="simple">MFLUCC</named-content> 24-0087) clustered with <italic><tp:taxon-name><tp:taxon-name-part taxon-name-part-type="genus" reg="Xylaria">Xylaria</tp:taxon-name-part><tp:taxon-name-part taxon-name-part-type="species" reg="bawanglingensis">bawanglingensis</tp:taxon-name-part></tp:taxon-name></italic> (GMB1023, GMB1162) with 100% <abbrev xmlns:xlink="http://www.w3.org/1999/xlink" xlink:title="maximum likelihood" id="ABBRID0EJIAG" xlink:type="simple">ML</abbrev> bootstrap support and 1.00 posterior probability support. In this study, we report our isolate (<named-content xmlns:xlink="http://www.w3.org/1999/xlink" content-type="dwc:institutional_code" xlink:title="Mae Fah Luang University" xlink:href="http://grbio.org/institution/mae-fah-laung-university" xlink:type="simple">MFLU</named-content> 24-0018) as a new host and geographical record of <italic><tp:taxon-name><tp:taxon-name-part taxon-name-part-type="genus" reg="Xylaria">Xylaria</tp:taxon-name-part><tp:taxon-name-part taxon-name-part-type="species" reg="bawanglingensis">bawanglingensis</tp:taxon-name-part></tp:taxon-name></italic> on <italic><tp:taxon-name><tp:taxon-name-part taxon-name-part-type="genus" reg="Afzelia">Afzelia</tp:taxon-name-part><tp:taxon-name-part taxon-name-part-type="species" reg="xylocarpa">xylocarpa</tp:taxon-name-part></tp:taxon-name></italic> from Thailand.</p><sec sec-type="﻿Phylogenetic analysis of Hypoxylaceae" id="SECID0EIJAG"><title>﻿Phylogenetic analysis of <tp:taxon-name><tp:taxon-name-part taxon-name-part-type="family">Hypoxylaceae</tp:taxon-name-part></tp:taxon-name></title><p>The combined phylogenetic dataset of <abbrev xmlns:xlink="http://www.w3.org/1999/xlink" xlink:title="Internal transcribed spacer" id="ABBRID0ETJAG" xlink:type="simple">ITS</abbrev>, <abbrev xmlns:xlink="http://www.w3.org/1999/xlink" xlink:title="large subunit rDNA" id="ABBRID0EXJAG" xlink:type="simple">LSU</abbrev>, <italic>rpb</italic>2, and <italic><abbrev xmlns:xlink="http://www.w3.org/1999/xlink" xlink:title="beta-tubulin" id="ABBRID0E5JAG" xlink:type="simple">tub2</abbrev></italic> contains 164 isolates belonging to 116 <tp:taxon-name><tp:taxon-name-part taxon-name-part-type="family">Hypoxylaceae</tp:taxon-name-part></tp:taxon-name> taxa (Suppl. material <xref ref-type="supplementary-material" rid="S1">1</xref>: table S2). After trimming, the analyzed dataset comprised 3,499 characters, including gaps (<abbrev xmlns:xlink="http://www.w3.org/1999/xlink" xlink:title="Internal transcribed spacer" id="ABBRID0ELKAG" xlink:type="simple">ITS</abbrev> = 605 bp, <abbrev xmlns:xlink="http://www.w3.org/1999/xlink" xlink:title="large subunit rDNA" id="ABBRID0EPKAG" xlink:type="simple">LSU</abbrev> = 740 bp, <italic>rpb</italic>2= 1,082 bp, <italic><abbrev xmlns:xlink="http://www.w3.org/1999/xlink" xlink:title="beta-tubulin" id="ABBRID0EWKAG" xlink:type="simple">tub2</abbrev></italic> = 1,072 bp). The final <abbrev xmlns:xlink="http://www.w3.org/1999/xlink" xlink:title="maximum likelihood" id="ABBRID0E1KAG" xlink:type="simple">ML</abbrev> optimization likelihood value of the best RAxML tree was -76207.411440 (Fig. <xref ref-type="fig" rid="F3">3</xref>), and the matrix had 1933 distinct alignment patterns, with 33.77% undetermined characters or gaps. In our phylogenetic tree, we have labeled the clades as follows: <italic><tp:taxon-name><tp:taxon-name-part taxon-name-part-type="genus" reg="Annulohypoxylon">Annulohypoxylon</tp:taxon-name-part></tp:taxon-name></italic>: A, <italic><tp:taxon-name><tp:taxon-name-part taxon-name-part-type="genus" reg="Daldinia">Daldinia</tp:taxon-name-part></tp:taxon-name></italic>: D, <italic><tp:taxon-name><tp:taxon-name-part taxon-name-part-type="genus" reg="Entonaema">Entonaema</tp:taxon-name-part></tp:taxon-name></italic>: E, <italic><tp:taxon-name><tp:taxon-name-part taxon-name-part-type="genus" reg="Hypomontagnella">Hypomontagnella</tp:taxon-name-part></tp:taxon-name></italic>: Hm, <italic><tp:taxon-name><tp:taxon-name-part taxon-name-part-type="genus" reg="Hypoxylon">Hypoxylon</tp:taxon-name-part></tp:taxon-name></italic>: Hyp, <italic><tp:taxon-name><tp:taxon-name-part taxon-name-part-type="genus" reg="Jackrogersella">Jackrogersella</tp:taxon-name-part></tp:taxon-name></italic>: J, <italic><tp:taxon-name><tp:taxon-name-part taxon-name-part-type="genus" reg="Pyrenopolyporus">Pyrenopolyporus</tp:taxon-name-part></tp:taxon-name></italic>: P, <italic><tp:taxon-name><tp:taxon-name-part taxon-name-part-type="genus" reg="Rhopalostroma">Rhopalostroma</tp:taxon-name-part></tp:taxon-name></italic>: Rho, <italic><tp:taxon-name><tp:taxon-name-part taxon-name-part-type="genus" reg="Rostrohypoxylon">Rostrohypoxylon</tp:taxon-name-part></tp:taxon-name></italic>: Ros, <italic><tp:taxon-name><tp:taxon-name-part taxon-name-part-type="genus" reg="Ruwenzoria">Ruwenzoria</tp:taxon-name-part></tp:taxon-name></italic>: Ruw and <italic><tp:taxon-name><tp:taxon-name-part taxon-name-part-type="genus" reg="Thamnomyces">Thamnomyces</tp:taxon-name-part></tp:taxon-name></italic>: T. The topologies of phylogenetic trees based on the combined dataset generated from <abbrev xmlns:xlink="http://www.w3.org/1999/xlink" xlink:title="maximum likelihood" id="ABBRID0EPNAG" xlink:type="simple">ML</abbrev> and BI analyses were almost identical, while the statistical supports showed slight differences. Our phylogenetic tree is nearly identical to previously published studies (<xref ref-type="bibr" rid="B90">Wendt et al. 2018</xref>; <xref ref-type="bibr" rid="B5">Becker et al. 2020</xref>; <xref ref-type="bibr" rid="B50">Lambert et al. 2021</xref>; <xref ref-type="bibr" rid="B55">Ma et al. 2022</xref>; <xref ref-type="bibr" rid="B9">Cedeño-Sanchez et al. 2023</xref>). <italic><tp:taxon-name><tp:taxon-name-part taxon-name-part-type="genus" reg="Hypoxylon">Hypoxylon</tp:taxon-name-part><tp:taxon-name-part taxon-name-part-type="species" reg="papillatum">papillatum</tp:taxon-name-part></tp:taxon-name></italic> clustered at a basal position (Hyp1) with 100% <abbrev xmlns:xlink="http://www.w3.org/1999/xlink" xlink:title="maximum likelihood" id="ABBRID0ESOAG" xlink:type="simple">ML</abbrev> bootstrap support and 1.00 posterior probability support. The clade Hyp2 was segregated from the backbone of the tree with 90% <abbrev xmlns:xlink="http://www.w3.org/1999/xlink" xlink:title="maximum likelihood" id="ABBRID0EWOAG" xlink:type="simple">ML</abbrev> bootstrap support and 1.00 posterior probability support. Members of Hyp3 were clustered with 69% <abbrev xmlns:xlink="http://www.w3.org/1999/xlink" xlink:title="maximum likelihood" id="ABBRID0E1OAG" xlink:type="simple">ML</abbrev> bootstrap support and 0.99 posterior probability support, while the sister clade Hyp4 clustered with 67% <abbrev xmlns:xlink="http://www.w3.org/1999/xlink" xlink:title="maximum likelihood" id="ABBRID0E5OAG" xlink:type="simple">ML</abbrev> bootstrap support. All the clades of <italic><tp:taxon-name><tp:taxon-name-part taxon-name-part-type="genus" reg="Annulohypoxylon">Annulohypoxylon</tp:taxon-name-part></tp:taxon-name></italic> (A1-A5), <italic><tp:taxon-name><tp:taxon-name-part taxon-name-part-type="genus" reg="Hypomontagnella">Hypomontagnella</tp:taxon-name-part></tp:taxon-name></italic>, <italic><tp:taxon-name><tp:taxon-name-part taxon-name-part-type="genus" reg="Jackrogersella">Jackrogersella</tp:taxon-name-part></tp:taxon-name></italic>, <italic><tp:taxon-name><tp:taxon-name-part taxon-name-part-type="genus" reg="Rostrohypoxylon">Rostrohypoxylon</tp:taxon-name-part></tp:taxon-name></italic>, <italic><tp:taxon-name><tp:taxon-name-part taxon-name-part-type="genus" reg="Pyrenopolyporus">Pyrenopolyporus</tp:taxon-name-part></tp:taxon-name></italic>, <italic><tp:taxon-name><tp:taxon-name-part taxon-name-part-type="genus" reg="Entonaema">Entonaema</tp:taxon-name-part></tp:taxon-name></italic>, <italic><tp:taxon-name><tp:taxon-name-part taxon-name-part-type="genus" reg="Ruwenzoria">Ruwenzoria</tp:taxon-name-part></tp:taxon-name></italic>, <italic><tp:taxon-name><tp:taxon-name-part taxon-name-part-type="genus" reg="Thamnomyces">Thamnomyces</tp:taxon-name-part></tp:taxon-name></italic>, <italic><tp:taxon-name><tp:taxon-name-part taxon-name-part-type="genus" reg="Rhopalostroma">Rhopalostroma</tp:taxon-name-part></tp:taxon-name></italic>, and <italic><tp:taxon-name><tp:taxon-name-part taxon-name-part-type="genus" reg="Daldinia">Daldinia</tp:taxon-name-part></tp:taxon-name></italic> displayed well-supported segregation in the phylogeny (Fig. <xref ref-type="fig" rid="F3">3</xref>). Our strain of <italic><tp:taxon-name><tp:taxon-name-part taxon-name-part-type="genus" reg="Annulohypoxylon">A.</tp:taxon-name-part><tp:taxon-name-part taxon-name-part-type="species" reg="thailandicum">thailandicum</tp:taxon-name-part></tp:taxon-name></italic> (<named-content xmlns:xlink="http://www.w3.org/1999/xlink" content-type="dwc:institutional_code" xlink:title="Mae Fah Luang University Culture Collection" xlink:href="http://grbio.org/institution/mae-fah-luang-university-culture-collection" xlink:type="simple">MFLUCC</named-content> 24-0086) clustered closer to <italic><tp:taxon-name><tp:taxon-name-part taxon-name-part-type="genus" reg="Annulohypoxylon">A.</tp:taxon-name-part><tp:taxon-name-part taxon-name-part-type="species" reg="thailandicum">thailandicum</tp:taxon-name-part></tp:taxon-name></italic> (<named-content xmlns:xlink="http://www.w3.org/1999/xlink" content-type="dwc:institutional_code" xlink:title="Mae Fah Luang University Culture Collection" xlink:href="http://grbio.org/institution/mae-fah-luang-university-culture-collection" xlink:type="simple">MFLUCC</named-content> 13-0118) with 97% <abbrev xmlns:xlink="http://www.w3.org/1999/xlink" xlink:title="maximum likelihood" id="ABBRID0EMSAG" xlink:type="simple">ML</abbrev> bootstrap support and 1.00 posterior probability support. Our collection (<named-content xmlns:xlink="http://www.w3.org/1999/xlink" content-type="dwc:institutional_code" xlink:title="Mae Fah Luang University Culture Collection" xlink:href="http://grbio.org/institution/mae-fah-luang-university-culture-collection" xlink:type="simple">MFLUCC</named-content> 24-0088) of <italic><tp:taxon-name><tp:taxon-name-part taxon-name-part-type="genus" reg="Hypoxylon">H.</tp:taxon-name-part><tp:taxon-name-part taxon-name-part-type="species" reg="hypomiltum">hypomiltum</tp:taxon-name-part></tp:taxon-name></italic> clustered with <italic><tp:taxon-name><tp:taxon-name-part taxon-name-part-type="genus" reg="Hypoxylon">H.</tp:taxon-name-part><tp:taxon-name-part taxon-name-part-type="species" reg="hypomiltum">hypomiltum</tp:taxon-name-part></tp:taxon-name></italic> (MUCL 51845) with 100% <abbrev xmlns:xlink="http://www.w3.org/1999/xlink" xlink:title="maximum likelihood" id="ABBRID0ELTAG" xlink:type="simple">ML</abbrev> bootstrap support and 1.00 posterior probability support.</p><fig id="F3" position="float" orientation="portrait"><object-id xmlns:xlink="http://www.w3.org/1999/xlink" content-type="doi" xlink:type="simple">10.3897/mycokeys.107.127749.figure3</object-id><object-id xmlns:xlink="http://www.w3.org/1999/xlink" content-type="arpha" xlink:type="simple">3CEE35C0-08E0-59A3-A2DD-1F7D207F9F15</object-id><label>Figure 3.</label><caption><p>RAxML tree based on the analysis of the combined <abbrev xmlns:xlink="http://www.w3.org/1999/xlink" xlink:title="Internal transcribed spacer" id="ABBRID0EXTAG" xlink:type="simple">ITS</abbrev>, <abbrev xmlns:xlink="http://www.w3.org/1999/xlink" xlink:title="large subunit rDNA" id="ABBRID0E2TAG" xlink:type="simple">LSU</abbrev>, <italic><abbrev xmlns:xlink="http://www.w3.org/1999/xlink" xlink:title="RNA polymerase II subunit" id="ABBRID0EAUAG" xlink:type="simple">rpb2</abbrev></italic>, and <italic><abbrev xmlns:xlink="http://www.w3.org/1999/xlink" xlink:title="beta-tubulin" id="ABBRID0EFUAG" xlink:type="simple">tub2</abbrev></italic> dataset. <abbrev xmlns:xlink="http://www.w3.org/1999/xlink" xlink:title="maximum likelihood" id="ABBRID0EJUAG" xlink:type="simple">ML</abbrev> bootstrap supports (MLBS) equal to or higher than 65%, and the Bayesian posterior probabilities (BYPP) equal to or greater than 0.90 are given near the nodes. The ex-types are in bold. The two new sequences are shown in red font. The phylogenetic analyses constituted <italic><tp:taxon-name><tp:taxon-name-part taxon-name-part-type="genus" reg="Xylaria">Xylaria</tp:taxon-name-part><tp:taxon-name-part taxon-name-part-type="species" reg="hypoxylon">hypoxylon</tp:taxon-name-part></tp:taxon-name></italic> (Outgroup) and 11 genera of <tp:taxon-name><tp:taxon-name-part taxon-name-part-type="family">Hypoxylaceae</tp:taxon-name-part></tp:taxon-name>: <italic><tp:taxon-name><tp:taxon-name-part taxon-name-part-type="genus" reg="Annulohypoxylon">Annulohypoxylon</tp:taxon-name-part></tp:taxon-name></italic> (A), <italic><tp:taxon-name><tp:taxon-name-part taxon-name-part-type="genus" reg="Daldinia">Daldinia</tp:taxon-name-part></tp:taxon-name></italic> (D), <italic><tp:taxon-name><tp:taxon-name-part taxon-name-part-type="genus" reg="Entonaema">Entonaema</tp:taxon-name-part></tp:taxon-name></italic> (E), <italic><tp:taxon-name><tp:taxon-name-part taxon-name-part-type="genus" reg="Hypomontagnella">Hypomontagnella</tp:taxon-name-part></tp:taxon-name></italic> (Hm), <italic><tp:taxon-name><tp:taxon-name-part taxon-name-part-type="genus" reg="Hypoxylon">Hypoxylon</tp:taxon-name-part></tp:taxon-name></italic> (Hyp), <italic><tp:taxon-name><tp:taxon-name-part taxon-name-part-type="genus" reg="Jackrogersella">Jackrogersella</tp:taxon-name-part></tp:taxon-name></italic> (J), <italic><tp:taxon-name><tp:taxon-name-part taxon-name-part-type="genus" reg="Pyrenopolyporus">Pyrenopolyporus</tp:taxon-name-part></tp:taxon-name></italic> (P), <italic><tp:taxon-name><tp:taxon-name-part taxon-name-part-type="genus" reg="Rhopalostroma">Rhopalostroma</tp:taxon-name-part></tp:taxon-name></italic> (Rho), <italic><tp:taxon-name><tp:taxon-name-part taxon-name-part-type="genus" reg="Rostrohypoxylon">Rostrohypoxylon</tp:taxon-name-part></tp:taxon-name></italic> (Ros), <italic><tp:taxon-name><tp:taxon-name-part taxon-name-part-type="genus" reg="Ruwenzoria">Ruwenzoria</tp:taxon-name-part></tp:taxon-name></italic> (Ruw) and <italic><tp:taxon-name><tp:taxon-name-part taxon-name-part-type="genus" reg="Thamnomyces">Thamnomyces</tp:taxon-name-part></tp:taxon-name></italic> (T).</p></caption><graphic xmlns:xlink="http://www.w3.org/1999/xlink" xlink:href="mycokeys-107-219-g003.jpg" position="float" orientation="portrait" xlink:type="simple" id="oo_1110119.jpg"><uri content-type="original_file" xlink:type="simple">https://binary.pensoft.net/fig/1110119</uri></graphic></fig></sec></tp:treatment-sec><tp:treatment-sec><!--Section generated to contain objects referenced in tp:taxon-treatment.--><fig id="F1" position="float" orientation="portrait"><object-id xmlns:xlink="http://www.w3.org/1999/xlink" content-type="doi" xlink:type="simple">10.3897/mycokeys.107.127749.figure1</object-id><object-id xmlns:xlink="http://www.w3.org/1999/xlink" content-type="arpha" xlink:type="simple">00081913-AF59-5A56-AD23-C51140D6B496</object-id><label>Figure 1.</label><caption><p>RAxML tree based on the analysis of a combined <abbrev xmlns:xlink="http://www.w3.org/1999/xlink" xlink:title="Internal transcribed spacer" id="ABBRID0E44AE" xlink:type="simple">ITS</abbrev>, <italic><abbrev xmlns:xlink="http://www.w3.org/1999/xlink" xlink:title="RNA polymerase II subunit" id="ABBRID0EC5AE" xlink:type="simple">rpb2</abbrev></italic>, <italic><abbrev xmlns:xlink="http://www.w3.org/1999/xlink" xlink:title="beta-tubulin" id="ABBRID0EH5AE" xlink:type="simple">tub2</abbrev></italic>, and <italic><abbrev xmlns:xlink="http://www.w3.org/1999/xlink" xlink:title="actin" id="ABBRID0EM5AE" xlink:type="simple">act</abbrev></italic> dataset. <abbrev xmlns:xlink="http://www.w3.org/1999/xlink" xlink:title="maximum likelihood" id="ABBRID0EQ5AE" xlink:type="simple">ML</abbrev> bootstrap supports (MLBS) equal to or higher than 65% and Bayesian posterior probabilities (BYPP) equal to or greater than 0.95 are given near the nodes. Newly generated isolate of the current study is in red, and ex-types are in bold. The tree is rooted to <italic><tp:taxon-name><tp:taxon-name-part taxon-name-part-type="genus" reg="Daldinia">Daldinia</tp:taxon-name-part><tp:taxon-name-part taxon-name-part-type="species" reg="loculatoides">loculatoides</tp:taxon-name-part></tp:taxon-name></italic>, <italic><tp:taxon-name><tp:taxon-name-part taxon-name-part-type="genus" reg="Hypoxylon">Hypoxylon</tp:taxon-name-part><tp:taxon-name-part taxon-name-part-type="species" reg="fragiforme">fragiforme</tp:taxon-name-part></tp:taxon-name></italic> and <italic><tp:taxon-name><tp:taxon-name-part taxon-name-part-type="genus" reg="Hypoxylon">Hypoxylon</tp:taxon-name-part><tp:taxon-name-part taxon-name-part-type="species" reg="monticulosum">monticulosum</tp:taxon-name-part></tp:taxon-name></italic>.</p></caption><graphic xmlns:xlink="http://www.w3.org/1999/xlink" xlink:href="mycokeys-107-219-g001.jpg" position="float" orientation="portrait" xlink:type="simple" id="oo_1110117.jpg"><uri content-type="original_file" xlink:type="simple">https://binary.pensoft.net/fig/1110117</uri></graphic></fig><supplementary-material xmlns:xlink="http://www.w3.org/1999/xlink" id="S1" position="float" orientation="portrait" xlink:type="simple"><object-id content-type="doi" xlink:type="simple">10.3897/mycokeys.107.127749.suppl1</object-id><object-id content-type="arpha" xlink:type="simple">FE54AE26-4548-5CDB-935F-58556D973F5E</object-id><label>Supplementary material 1</label><caption><p>Supplementary information</p></caption><statement content-type="dataType"><label>Data type</label><p>docx</p></statement><statement content-type="notes"><label>Explanation note</label><p><bold>table S1.</bold> List of taxa used for the phylogenetic reconstruction (<tp:taxon-name><tp:taxon-name-part taxon-name-part-type="family">Xylariaceae</tp:taxon-name-part></tp:taxon-name>). GenBank accession numbers, specimen number, origin, status and reference. <bold>table S2.</bold> List of taxa used for the phylogenetic reconstruction (<tp:taxon-name><tp:taxon-name-part taxon-name-part-type="family">Hypoxylaceae</tp:taxon-name-part></tp:taxon-name>). <bold>table S3.</bold> List of taxa used for the phylogenetic reconstruction (<tp:taxon-name><tp:taxon-name-part taxon-name-part-type="family">Oxydothidaceae</tp:taxon-name-part></tp:taxon-name>).</p></statement><media xlink:href="mycokeys-107-219-s001.docx" mimetype="application" mime-subtype="vnd.openxmlformats-officedocument.wordprocessingml.document" position="float" orientation="portrait" xlink:type="simple" id="oo_1110125.docx"><uri content-type="original_file" xlink:type="simple">https://binary.pensoft.net/file/1110125</uri></media><permissions><license xlink:type="simple"><license-p>This dataset is made available under the Open Database License (http://opendatacommons.org/licenses/odbl/1.0/). The Open Database License (ODbL) is a license agreement intended to allow users to freely share, modify, and use this Dataset while maintaining this same freedom for others, provided that the original source and author(s) are credited.</license-p></license></permissions><attrib specific-use="authors">Omid Karimi, Naghmeh Afshari, Raheleh Asghari, Qirui Li, K. W. Thilini Chethana, Kevin D. Hyde, Fatimah O. Alotibi</attrib></supplementary-material></tp:treatment-sec><ref-list><ref id="B52"><mixed-citation xmlns:xlink="http://www.w3.org/1999/xlink" xlink:type="simple"><person-group><name name-style="western"><surname>Li</surname><given-names>QR</given-names></name><name name-style="western"><surname>Habib</surname><given-names>K</given-names></name><name name-style="western"><surname>Wu</surname><given-names>YP</given-names></name><name name-style="western"><surname>Long</surname><given-names>SH</given-names></name><name name-style="western"><surname>Zhang</surname><given-names>X</given-names></name><name name-style="western"><surname>Hu</surname><given-names>HM</given-names></name><name name-style="western"><surname>Wu</surname><given-names>QZ</given-names></name><name name-style="western"><surname>Liu</surname><given-names>LL</given-names></name><name name-style="western"><surname>Lin</surname><given-names>Y</given-names></name><name name-style="western"><surname>Shen</surname><given-names>XC</given-names></name><name name-style="western"><surname>Kang</surname><given-names>JC</given-names></name></person-group> (<year>2024b</year>) Revisiting <italic><tp:taxon-name><tp:taxon-name-part taxon-name-part-type="genus">Xylaria</tp:taxon-name-part></tp:taxon-name></italic> diversity in Southern China: Descriptions of 40 new species. Journal of Systematics and Evolution, 1–75. <ext-link xlink:href="10.1111/jse.13058" ext-link-type="doi" xlink:type="simple">https://doi.org/10.1111/jse.13058</ext-link></mixed-citation></ref><ref id="B90"><mixed-citation xmlns:xlink="http://www.w3.org/1999/xlink" xlink:type="simple"><person-group><name name-style="western"><surname>Wendt</surname><given-names>L</given-names></name><name name-style="western"><surname>Sir</surname><given-names>EB</given-names></name><name name-style="western"><surname>Kuhnert</surname><given-names>E</given-names></name><name name-style="western"><surname>Heitkämper</surname><given-names>S</given-names></name><name name-style="western"><surname>Lambert</surname><given-names>C</given-names></name><name name-style="western"><surname>Hladki</surname><given-names>AI</given-names></name><name name-style="western"><surname>Romero</surname><given-names>AI</given-names></name><name name-style="western"><surname>Luangsa-ard</surname><given-names>JJ</given-names></name><name name-style="western"><surname>Srikitikulchai</surname><given-names>P</given-names></name><name name-style="western"><surname>Peršoh</surname><given-names>D</given-names></name><name name-style="western"><surname>Stadler</surname><given-names>M</given-names></name></person-group> (<year>2018</year>) Resurrection and emendation of the <tp:taxon-name><tp:taxon-name-part taxon-name-part-type="family">Hypoxylaceae</tp:taxon-name-part></tp:taxon-name>, recognised from a multigene phylogeny of the <tp:taxon-name><tp:taxon-name-part taxon-name-part-type="order">Xylariales</tp:taxon-name-part></tp:taxon-name>. Mycological Progress 17(1–2): 115–154. <ext-link xlink:href="10.1007/s11557-017-1311-3" ext-link-type="doi" xlink:type="simple">https://doi.org/10.1007/s11557-017-1311-3</ext-link></mixed-citation></ref><ref id="B5"><mixed-citation xmlns:xlink="http://www.w3.org/1999/xlink" xlink:type="simple"><person-group><name name-style="western"><surname>Becker</surname><given-names>K</given-names></name><name name-style="western"><surname>Wessel</surname><given-names>AC</given-names></name><name name-style="western"><surname>Luangsa-Ard</surname><given-names>JJ</given-names></name><name name-style="western"><surname>Stadler</surname><given-names>M</given-names></name></person-group> (<year>2020</year>) <article-title>Viridistratins A–C, antimicrobial and cytotoxic benzo[<italic>j</italic>]fluoranthenes from stromata of <italic><tp:taxon-name><tp:taxon-name-part taxon-name-part-type="genus">Annulohypoxylon</tp:taxon-name-part><tp:taxon-name-part taxon-name-part-type="species">viridistratum</tp:taxon-name-part></tp:taxon-name></italic> (<tp:taxon-name><tp:taxon-name-part taxon-name-part-type="family">Hypoxylaceae</tp:taxon-name-part></tp:taxon-name>, <tp:taxon-name><tp:taxon-name-part taxon-name-part-type="phylum">Ascomycota</tp:taxon-name-part></tp:taxon-name>).</article-title><source>Biomolecules</source><volume>10</volume>(<issue>5</issue>): <fpage>805</fpage>. <ext-link xlink:href="10.3390/biom10050805" ext-link-type="doi" xlink:type="simple">https://doi.org/10.3390/biom10050805</ext-link></mixed-citation></ref><ref id="B50"><mixed-citation xmlns:xlink="http://www.w3.org/1999/xlink" xlink:type="simple"><person-group><name name-style="western"><surname>Lambert</surname><given-names>C</given-names></name><name name-style="western"><surname>Pourmoghaddam</surname><given-names>MJ</given-names></name><name name-style="western"><surname>Cedeño-Sanchez</surname><given-names>M</given-names></name><name name-style="western"><surname>Surup</surname><given-names>F</given-names></name><name name-style="western"><surname>Khodaparast</surname><given-names>SA</given-names></name><name name-style="western"><surname>Krisai-Greilhuber</surname><given-names>I</given-names></name><name name-style="western"><surname>Voglmayr</surname><given-names>H</given-names></name><name name-style="western"><surname>Stradal</surname><given-names>TEB</given-names></name><name name-style="western"><surname>Stadler</surname><given-names>M</given-names></name></person-group> (<year>2021</year>) <article-title>Resolution of the <italic><tp:taxon-name><tp:taxon-name-part taxon-name-part-type="genus">Hypoxylon</tp:taxon-name-part><tp:taxon-name-part taxon-name-part-type="species">fuscum</tp:taxon-name-part></tp:taxon-name></italic> complex (<tp:taxon-name><tp:taxon-name-part taxon-name-part-type="family">Hypoxylaceae</tp:taxon-name-part></tp:taxon-name>, <tp:taxon-name><tp:taxon-name-part taxon-name-part-type="order">Xylariales</tp:taxon-name-part></tp:taxon-name>) and discovery and biological characterization of two of its prominent secondary metabolites.</article-title><source>Journal of <tp:taxon-name><tp:taxon-name-part taxon-name-part-type="kingdom">Fungi</tp:taxon-name-part></tp:taxon-name> (Basel, Switzerland)</source><volume>7</volume>(<issue>2</issue>): <fpage>131</fpage>. <ext-link xlink:href="10.3390/jof7020131" ext-link-type="doi" xlink:type="simple">https://doi.org/10.3390/jof7020131</ext-link></mixed-citation></ref><ref id="B55"><mixed-citation xmlns:xlink="http://www.w3.org/1999/xlink" xlink:type="simple"><person-group><name name-style="western"><surname>Ma</surname><given-names>H</given-names></name><name name-style="western"><surname>Song</surname><given-names>Z</given-names></name><name name-style="western"><surname>Pan</surname><given-names>X</given-names></name><name name-style="western"><surname>Li</surname><given-names>Y</given-names></name><name name-style="western"><surname>Yang</surname><given-names>Z</given-names></name><name name-style="western"><surname>Qu</surname><given-names>Z</given-names></name></person-group> (<year>2022</year>) <article-title>Multi-Gene Phylogeny and Taxonomy of <tp:taxon-name><tp:taxon-name-part taxon-name-part-type="genus">Hypoxylon</tp:taxon-name-part></tp:taxon-name> (<tp:taxon-name><tp:taxon-name-part taxon-name-part-type="family">Hypoxylaceae</tp:taxon-name-part></tp:taxon-name>, <tp:taxon-name><tp:taxon-name-part taxon-name-part-type="phylum">Ascomycota</tp:taxon-name-part></tp:taxon-name>) from China.</article-title><source>Diversity</source><volume>14</volume>(<issue>1</issue>): <fpage>37</fpage>. <ext-link xlink:href="10.3390/d14010037" ext-link-type="doi" xlink:type="simple">https://doi.org/10.3390/d14010037</ext-link></mixed-citation></ref><ref id="B9"><mixed-citation xmlns:xlink="http://www.w3.org/1999/xlink" xlink:type="simple"><person-group><name name-style="western"><surname>Cedeño-Sanchez</surname><given-names>M</given-names></name><name name-style="western"><surname>Charria-Girón</surname><given-names>E</given-names></name><name name-style="western"><surname>Lambert</surname><given-names>C</given-names></name><name name-style="western"><surname>Luangsa-ard</surname><given-names>JJ</given-names></name><name name-style="western"><surname>Decock</surname><given-names>C</given-names></name><name name-style="western"><surname>Franke</surname><given-names>R</given-names></name><name name-style="western"><surname>Brönstrup</surname><given-names>M</given-names></name><name name-style="western"><surname>Stadler</surname><given-names>M</given-names></name></person-group> (<year>2023</year>) <article-title>Segregation of the genus <italic><tp:taxon-name><tp:taxon-name-part taxon-name-part-type="genus">Parahypoxylon</tp:taxon-name-part></tp:taxon-name></italic> (<tp:taxon-name><tp:taxon-name-part taxon-name-part-type="family">Hypoxylaceae</tp:taxon-name-part></tp:taxon-name>, <tp:taxon-name><tp:taxon-name-part taxon-name-part-type="order">Xylariales</tp:taxon-name-part></tp:taxon-name>) from <italic><tp:taxon-name><tp:taxon-name-part taxon-name-part-type="genus">Hypoxylon</tp:taxon-name-part></tp:taxon-name></italic> by a polyphasic taxonomic approach.</article-title><source>MycoKeys</source><volume>95</volume>: <fpage>131</fpage>–<lpage>162</lpage>. <ext-link xlink:href="10.3897/mycokeys.95.98125" ext-link-type="doi" xlink:type="simple">https://doi.org/10.3897/mycokeys.95.98125</ext-link></mixed-citation></ref></ref-list></tp:taxon-treatment>
