# Supplementary material for: ﻿Novel discoveries of Xylariomycetidae (Ascomycota) taxa from peat swamp forests and other terrestrial habitats in Thailand
Source: MycoKeys. 2024 Aug 7;107:219–47. doi: 10.3897/mycokeys.107.127749 (PMC11336385; doi:10.3897/mycokeys.107.127749)
Supplement: XML Treatment for Annulohypoxylon thailandicum [file mycokeys.107.127749-treatment2.xml]

<!DOCTYPE tp:taxon-treatment
  PUBLIC "-//TaxonX//DTD Taxonomic Treatment Publishing DTD v0 20100105//EN" "tax-treatment-NSO.dtd">
<tp:taxon-treatment xmlns:tp="http://www.plazi.org/taxpub"><tp:treatment-meta><kwd-group><label>Taxon classification</label><kwd>
                <named-content content-type="kingdom">Fungi</named-content>
              </kwd><kwd>
                <named-content content-type="order">Xylariales</named-content>
              </kwd><kwd>
                <named-content content-type="family">Hypoxylaceae</named-content>
              </kwd></kwd-group><mixed-citation publication-type="journal"><person-group><name><surname>Karimi</surname><given-names>Omid</given-names></name><name><surname>Afshari</surname><given-names>Naghmeh</given-names></name><name><surname>Asghari</surname><given-names>Raheleh</given-names></name><name><surname>Li</surname><given-names>Qirui</given-names></name><name><surname>Chethana</surname><given-names>K. W. Thilini</given-names></name><name><surname>Hyde</surname><given-names>Kevin D.</given-names></name><name><surname>Alotibi</surname><given-names>Fatimah O.</given-names></name></person-group><article-title>﻿Novel discoveries of <tp:taxon-name><tp:taxon-name-part taxon-name-part-type="genus" reg="Xylariomycetidae">Xylariomycetidae</tp:taxon-name-part></tp:taxon-name> (<tp:taxon-name><tp:taxon-name-part taxon-name-part-type="phylum">Ascomycota</tp:taxon-name-part></tp:taxon-name>) taxa from peat swamp forests and other terrestrial habitats in Thailand</article-title><source>MycoKeys</source><day>07</day><month>08</month><year>2024</year><volume>107</volume><fpage>219</fpage><lpage>247</lpage><pub-id pub-id-type="doi">10.3897/mycokeys.107.127749</pub-id></mixed-citation></tp:treatment-meta><tp:nomenclature><label>﻿</label><tp:taxon-name>
              <object-id xmlns:xlink="http://www.w3.org/1999/xlink" content-type="arpha" xlink:type="simple">27A42BBF-2BC8-5D06-9AA1-BA34FD3217F1</object-id>
              <tp:taxon-name-part taxon-name-part-type="genus" reg="Annulohypoxylon">Annulohypoxylon</tp:taxon-name-part>
              <tp:taxon-name-part taxon-name-part-type="species" reg="thailandicum">thailandicum</tp:taxon-name-part>
              <object-id xmlns:xlink="http://www.w3.org/1999/xlink" xlink:type="simple">Index Fungorum: IF550799</object-id>
              <object-id xmlns:xlink="http://www.w3.org/1999/xlink" xlink:type="simple">Facesoffungi Number: FoF00373</object-id>
            </tp:taxon-name><tp:taxon-authority>Daranag. &amp; K.D. Hyde, Fungal Diversity 72: 53 (2015)</tp:taxon-authority><xref ref-type="fig" rid="F3">Figs 3</xref><xref ref-type="fig" rid="F4">, 4</xref></tp:nomenclature><tp:treatment-sec sec-type="description" id="SECID0ECZAG"><title>Description.</title><p><bold><italic>Saprobic</italic></bold> on a dead branch of <italic><tp:taxon-name><tp:taxon-name-part taxon-name-part-type="genus" reg="Swietenia">Swietenia</tp:taxon-name-part><tp:taxon-name-part taxon-name-part-type="species" reg="macrophylla">macrophylla</tp:taxon-name-part></tp:taxon-name></italic> (<tp:taxon-name><tp:taxon-name-part taxon-name-part-type="family">Meliaceae</tp:taxon-name-part></tp:taxon-name>). <bold><italic>Sexual morph</italic></bold>: <bold><italic>Ascostromata</italic></bold> 0.8–2 × 0.5–1.5 mm (x–= 1.5 ×1 mm, n = 15), spherical to hemispherical, superficial, effused-pulvinate, conglomerate, solitary or catenated, with conspicuous perithecial mounds, carbonaceous, black surface, blackish granules beneath surface and between perithecia, releasing greenish-olivaceous pigments in 10% KOH. <bold><italic>Perithecia</italic></bold> 0.35–0.8 × 0.4–1.0 mm (x– = 0.5 × 0.6 mm, n =15), immersed, spherical to pyriform, encased in carbonaceous tissue. <bold><italic>Ostioles</italic></bold> coarsely papillate, truncatum-type disc, 0.25–0.4 mm diam. <bold><italic>Paraphyses</italic></bold> not observed. <bold><italic>Asci</italic></bold> 79–100 × 3.5–4.9 μm (x– = 91 × 4.9 μm, n = 20), unitunicate, cylindrical, uniseriate, rarely overlapping uniseriate, 8-spored, apical apparatus faintly bluing in Melzer’s reagent. <bold><italic>Ascospores</italic></bold> 7–10 × 3.5–5.0 μm (x– = 8.5 × 4.5 μm, n =30), unicellular, ellipsoid-inequilateral, narrowly to broadly rounded ends, hyaline at immaturity, olivaceous brown to brown at maturity, straight spore-length germ slit, epispore smooth, perispore dehiscent in 10% KOH. <bold><italic>Asexual morph</italic></bold>: Undetermined.</p><fig id="F4" position="float" orientation="portrait"><object-id xmlns:xlink="http://www.w3.org/1999/xlink" content-type="doi" xlink:type="simple">10.3897/mycokeys.107.127749.figure4</object-id><object-id xmlns:xlink="http://www.w3.org/1999/xlink" content-type="arpha" xlink:type="simple">0A2B87B5-A1FA-5957-B8A0-2BD2E50C0183</object-id><label>Figure 4.</label><caption><p><italic><tp:taxon-name><tp:taxon-name-part taxon-name-part-type="genus" reg="Annulohypoxylon">Annulohypoxylon</tp:taxon-name-part><tp:taxon-name-part taxon-name-part-type="species" reg="thailandicum">thailandicum</tp:taxon-name-part></tp:taxon-name></italic> (<named-content xmlns:xlink="http://www.w3.org/1999/xlink" content-type="dwc:institutional_code" xlink:title="Mae Fah Luang University" xlink:href="http://grbio.org/institution/mae-fah-laung-university" xlink:type="simple">MFLU</named-content> 24-0019, new host record) <bold>a</bold> host <bold>b</bold> stromatal habit on host <bold>c</bold> ostioles with ostiolar discs <bold>d</bold> stromata in horizontal section showing perithecia <bold>e</bold> pigments in KOH <bold>f–h</bold> asci <bold>i</bold> ascal apical apparatus in Melzer’s reagent <bold>j–m</bold> ascospores <bold>o, p</bold> colonies on <abbrev xmlns:xlink="http://www.w3.org/1999/xlink" xlink:title="potato dextrose agar" id="ABBRID0EE3AG" xlink:type="simple">PDA</abbrev> after two weeks. Scale bars: 1 mm (<bold>b</bold>); 500 µm (<bold>c, d</bold>); 30 µm (<bold>f–h</bold>); 10 µm (<bold>i</bold>); 5 µm (<bold>j–m</bold>).</p></caption><graphic xmlns:xlink="http://www.w3.org/1999/xlink" xlink:href="mycokeys-107-219-g004.jpg" position="float" orientation="portrait" xlink:type="simple" id="oo_1110120.jpg"><uri content-type="original_file" xlink:type="simple">https://binary.pensoft.net/fig/1110120</uri></graphic></fig></tp:treatment-sec><tp:treatment-sec sec-type="description" id="SECID0EX3AG"><title>Culture characters.</title><p>Colonies on <abbrev xmlns:xlink="http://www.w3.org/1999/xlink" xlink:title="potato dextrose agar" id="ABBRID0E43AG" xlink:type="simple">PDA</abbrev> reaching 4 cm after one week, white, effuse, erose, medium, dull, rhizoid edge, no sporulation, top white, reverse white at first, turning light brown after few days (4–5 days).</p></tp:treatment-sec><tp:treatment-sec sec-type="material" id="SECID0EB4AG"><title>Material examined.</title><p>Thailand, Mae Fah Luang University, Chiang Rai, on a dead branch of <italic><tp:taxon-name><tp:taxon-name-part taxon-name-part-type="genus" reg="Swietenia">Swietenia</tp:taxon-name-part><tp:taxon-name-part taxon-name-part-type="species" reg="macrophylla">macrophylla</tp:taxon-name-part></tp:taxon-name></italic> (<tp:taxon-name><tp:taxon-name-part taxon-name-part-type="family">Meliaceae</tp:taxon-name-part></tp:taxon-name>), 20 November 2022, Raheleh Asghari MOF4 (<named-content xmlns:xlink="http://www.w3.org/1999/xlink" content-type="dwc:institutional_code" xlink:title="Mae Fah Luang University" xlink:href="http://grbio.org/institution/mae-fah-laung-university" xlink:type="simple">MFLU</named-content> 24-0019), living culture <named-content xmlns:xlink="http://www.w3.org/1999/xlink" content-type="dwc:institutional_code" xlink:title="Mae Fah Luang University Culture Collection" xlink:href="http://grbio.org/institution/mae-fah-luang-university-culture-collection" xlink:type="simple">MFLUCC</named-content> 24-0086.</p></tp:treatment-sec><tp:treatment-sec sec-type="distribution" id="SECID0EB5AG"><title>Known distribution.</title><p>China (<xref ref-type="bibr" rid="B96">Zhang et al. 2023</xref>), Indonesia (<xref ref-type="bibr" rid="B95">Yurnaliza et al. 2021</xref>), and Thailand (<xref ref-type="bibr" rid="B54">Liu et al. 2015</xref>, this study).</p></tp:treatment-sec><tp:treatment-sec sec-type="Known hosts" id="SECID0ET5AG"><title>Known hosts.</title><p><italic><tp:taxon-name><tp:taxon-name-part taxon-name-part-type="genus" reg="Elaeis">Elaeis</tp:taxon-name-part><tp:taxon-name-part taxon-name-part-type="species" reg="guineensis">guineensis</tp:taxon-name-part></tp:taxon-name></italic> (<xref ref-type="bibr" rid="B95">Yurnaliza et al. 2021</xref>) and <italic><tp:taxon-name><tp:taxon-name-part taxon-name-part-type="genus" reg="Swietenia">Swietenia</tp:taxon-name-part><tp:taxon-name-part taxon-name-part-type="species" reg="macrophylla">macrophylla</tp:taxon-name-part></tp:taxon-name></italic> (This study).</p></tp:treatment-sec><tp:treatment-sec sec-type="notes" id="SECID0ET6AG"><title>Notes.</title><p>Our collection (<named-content xmlns:xlink="http://www.w3.org/1999/xlink" content-type="dwc:institutional_code" xlink:title="Mae Fah Luang University" xlink:href="http://grbio.org/institution/mae-fah-laung-university" xlink:type="simple">MFLU</named-content> 24-0019) resembles <italic><tp:taxon-name><tp:taxon-name-part taxon-name-part-type="genus" reg="Annulohypoxylon">A.</tp:taxon-name-part><tp:taxon-name-part taxon-name-part-type="species" reg="thailandicum">thailandicum</tp:taxon-name-part></tp:taxon-name></italic> in having effused-pulvinate black ascostromata, releasing pigment in KOH, papillate perithecia, with truncatum-type disc, cylindrical asci with J+ apical ring, ellipsoid-inequilateral brown ascospores with germ slit and dehiscent perispore in 10% KOH as detailed in <xref ref-type="bibr" rid="B54">Liu et al. (2015)</xref>. Our specimen differs slightly in having larger perithecia and smaller ascospores (Table <xref ref-type="table" rid="T2">2</xref>). Sharing similar morphological characteristics, such as ascospores, ostiolar disc, and the release of pigments in KOH, <italic><tp:taxon-name><tp:taxon-name-part taxon-name-part-type="genus" reg="Annulohypoxylon">A.</tp:taxon-name-part><tp:taxon-name-part taxon-name-part-type="species" reg="thailandicum">thailandicum</tp:taxon-name-part></tp:taxon-name></italic> (<named-content xmlns:xlink="http://www.w3.org/1999/xlink" content-type="dwc:institutional_code" xlink:title="Mae Fah Luang University" xlink:href="http://grbio.org/institution/mae-fah-laung-university" xlink:type="simple">MFLU</named-content> 24-0019) can be compared to <italic><tp:taxon-name><tp:taxon-name-part taxon-name-part-type="genus" reg="Annulohypoxylon">A.</tp:taxon-name-part><tp:taxon-name-part taxon-name-part-type="species" reg="archeri">archeri</tp:taxon-name-part></tp:taxon-name></italic> and <italic><tp:taxon-name><tp:taxon-name-part taxon-name-part-type="genus" reg="Annulohypoxylon">A.</tp:taxon-name-part><tp:taxon-name-part taxon-name-part-type="species" reg="microcarpum">microcarpum</tp:taxon-name-part></tp:taxon-name></italic> (<xref ref-type="bibr" rid="B54">Liu et al. 2015</xref>). However, it is crucial to note that the latter two species exhibit reddish ascostromata with a smaller truncatum-type disc, distinguishing them from <italic><tp:taxon-name><tp:taxon-name-part taxon-name-part-type="genus" reg="Annulohypoxylon">A.</tp:taxon-name-part><tp:taxon-name-part taxon-name-part-type="species" reg="thailandicum">thailandicum</tp:taxon-name-part></tp:taxon-name></italic>. In the multi-loci phylogenetic tree, <italic><tp:taxon-name><tp:taxon-name-part taxon-name-part-type="genus" reg="Annulohypoxylon">A.</tp:taxon-name-part><tp:taxon-name-part taxon-name-part-type="species" reg="thailandicum">thailandicum</tp:taxon-name-part></tp:taxon-name></italic> isolate <named-content xmlns:xlink="http://www.w3.org/1999/xlink" content-type="dwc:institutional_code" xlink:title="Mae Fah Luang University Culture Collection" xlink:href="http://grbio.org/institution/mae-fah-luang-university-culture-collection" xlink:type="simple">MFLUCC</named-content> 24-0086 clustered with <italic><tp:taxon-name><tp:taxon-name-part taxon-name-part-type="genus" reg="Annulohypoxylon">A.</tp:taxon-name-part><tp:taxon-name-part taxon-name-part-type="species" reg="thailandicum">thailandicum</tp:taxon-name-part></tp:taxon-name></italic> (<named-content xmlns:xlink="http://www.w3.org/1999/xlink" content-type="dwc:institutional_code" xlink:title="Mae Fah Luang University Culture Collection" xlink:href="http://grbio.org/institution/mae-fah-luang-university-culture-collection" xlink:type="simple">MFLUCC</named-content> 13-0118) with 100% <abbrev xmlns:xlink="http://www.w3.org/1999/xlink" xlink:title="maximum likelihood" id="ABBRID0EGDBG" xlink:type="simple">ML</abbrev> bootstrap support and 1.00 posterior probability support (Fig. <xref ref-type="fig" rid="F3">3</xref>). In this study, we report our collection (<named-content xmlns:xlink="http://www.w3.org/1999/xlink" content-type="dwc:institutional_code" xlink:title="Mae Fah Luang University" xlink:href="http://grbio.org/institution/mae-fah-laung-university" xlink:type="simple">MFLU</named-content> 24-0019) as a new host record on <italic><tp:taxon-name><tp:taxon-name-part taxon-name-part-type="genus" reg="Swietenia">Swietenia</tp:taxon-name-part><tp:taxon-name-part taxon-name-part-type="species" reg="macrophylla">macrophylla</tp:taxon-name-part></tp:taxon-name></italic> from Thailand.</p><table-wrap id="T2" position="float" orientation="portrait"><label>Table 2.</label><caption><p>Synopsis of morphological characteristics of <italic><tp:taxon-name><tp:taxon-name-part taxon-name-part-type="genus" reg="Annulohypoxylon">Annulohypoxylon</tp:taxon-name-part><tp:taxon-name-part taxon-name-part-type="species" reg="thailandicum">thailandicum</tp:taxon-name-part></tp:taxon-name></italic>, <italic><tp:taxon-name><tp:taxon-name-part taxon-name-part-type="genus" reg="Annulohypoxylon">A.</tp:taxon-name-part><tp:taxon-name-part taxon-name-part-type="species" reg="archeri">archeri</tp:taxon-name-part></tp:taxon-name></italic>, and <italic><tp:taxon-name><tp:taxon-name-part taxon-name-part-type="genus" reg="Annulohypoxylon">A.</tp:taxon-name-part><tp:taxon-name-part taxon-name-part-type="species" reg="microcarpum">microcarpum</tp:taxon-name-part></tp:taxon-name></italic>.</p></caption><table id="TID0EJVAK" rules="all"><tbody><tr><th rowspan="1" colspan="1">Name</th><th rowspan="1" colspan="1">stromata size (mm)</th><th rowspan="1" colspan="1">Perithecia (mm)</th><th rowspan="1" colspan="1">Asci (μm)</th><th rowspan="1" colspan="1">Apical ring (μm)</th><th rowspan="1" colspan="1">Ascospore size (μm)</th><th rowspan="1" colspan="1">Germ slit</th></tr><tr><td rowspan="1" colspan="1"><italic><tp:taxon-name><tp:taxon-name-part taxon-name-part-type="genus" reg="Annulohypoxylon">A.</tp:taxon-name-part><tp:taxon-name-part taxon-name-part-type="species" reg="thailandicum">thailandicum</tp:taxon-name-part></tp:taxon-name></italic><named-content xmlns:xlink="http://www.w3.org/1999/xlink" content-type="dwc:institutional_code" xlink:title="Mae Fah Luang University" xlink:href="http://grbio.org/institution/mae-fah-laung-university" xlink:type="simple">MFLU</named-content> 13-0441 (<xref ref-type="bibr" rid="B54">Liu et al. 2015</xref>)</td><td rowspan="1" colspan="1">0.5–0.7 × 0.8–1.7 × 0.8 (x–=0.7 × 1.5 × 0.8)</td><td rowspan="1" colspan="1">0.35–0.5 × 0.3–0.7 (x–=0.4 × 0.5)</td><td rowspan="1" colspan="1">89–100.8 × 4.5–6.5 (x–=97 × 5.6)</td><td rowspan="1" colspan="1">globose, 1.5 × 2</td><td rowspan="1" colspan="1">6–11.5 × 4–6.5 (x–=12.5 × 5.6)</td><td rowspan="1" colspan="1">Straight</td></tr><tr><td rowspan="1" colspan="1"><italic><tp:taxon-name><tp:taxon-name-part taxon-name-part-type="genus" reg="Annulohypoxylon">A.</tp:taxon-name-part><tp:taxon-name-part taxon-name-part-type="species" reg="thailandicum">thailandicum</tp:taxon-name-part></tp:taxon-name></italic><named-content xmlns:xlink="http://www.w3.org/1999/xlink" content-type="dwc:institutional_code" xlink:title="Mae Fah Luang University" xlink:href="http://grbio.org/institution/mae-fah-laung-university" xlink:type="simple">MFLU</named-content> 24-0019 (This study)</td><td rowspan="1" colspan="1">0.8–2 × 0.5–1.5 (x–= 1.5 × 1)</td><td rowspan="1" colspan="1">0.35–0.8 × 0.4–1.0 mm (x– = 0.5 × 0.6 mm)</td><td rowspan="1" colspan="1">79–100 × 3.5–4.9 μm (x– = 91 × 4.9 μm)</td><td rowspan="1" colspan="1">discoid, wedge, 1.4–1.8 × 0.7–1.1</td><td rowspan="1" colspan="1">7–10 × 3.5–5.0 μm (x– = 8.5 × 4.5 μm)</td><td rowspan="1" colspan="1">Straight</td></tr><tr><td rowspan="1" colspan="1"><italic><tp:taxon-name><tp:taxon-name-part taxon-name-part-type="genus" reg="Annulohypoxylon">A.</tp:taxon-name-part><tp:taxon-name-part taxon-name-part-type="species" reg="archeri">archeri</tp:taxon-name-part></tp:taxon-name></italic> (<xref ref-type="bibr" rid="B41">Ju and Rogers 1996</xref>)</td><td rowspan="1" colspan="1">–</td><td rowspan="1" colspan="1">0.1 mm diam</td><td rowspan="1" colspan="1">–</td><td rowspan="1" colspan="1">–</td><td rowspan="1" colspan="1">9–10.5 μm × 4–5 μm</td><td rowspan="1" colspan="1">–</td></tr><tr><td rowspan="1" colspan="1"><italic><tp:taxon-name><tp:taxon-name-part taxon-name-part-type="genus" reg="Annulohypoxylon">A.</tp:taxon-name-part><tp:taxon-name-part taxon-name-part-type="species" reg="microcarpum">microcarpum</tp:taxon-name-part></tp:taxon-name></italic> (<xref ref-type="bibr" rid="B41">Ju and Rogers 1996</xref>)</td><td rowspan="1" colspan="1">–</td><td rowspan="1" colspan="1">0.15–0.2 mm diam</td><td rowspan="1" colspan="1">–</td><td rowspan="1" colspan="1">–</td><td rowspan="1" colspan="1">7–8 × 3–4μm</td><td rowspan="1" colspan="1">–</td></tr></tbody></table></table-wrap></tp:treatment-sec><tp:treatment-sec><!--Section generated to contain objects referenced in tp:taxon-treatment.--><fig id="F3" position="float" orientation="portrait"><object-id xmlns:xlink="http://www.w3.org/1999/xlink" content-type="doi" xlink:type="simple">10.3897/mycokeys.107.127749.figure3</object-id><object-id xmlns:xlink="http://www.w3.org/1999/xlink" content-type="arpha" xlink:type="simple">3CEE35C0-08E0-59A3-A2DD-1F7D207F9F15</object-id><label>Figure 3.</label><caption><p>RAxML tree based on the analysis of the combined <abbrev xmlns:xlink="http://www.w3.org/1999/xlink" xlink:title="Internal transcribed spacer" id="ABBRID0EXTAG" xlink:type="simple">ITS</abbrev>, <abbrev xmlns:xlink="http://www.w3.org/1999/xlink" xlink:title="large subunit rDNA" id="ABBRID0E2TAG" xlink:type="simple">LSU</abbrev>, <italic><abbrev xmlns:xlink="http://www.w3.org/1999/xlink" xlink:title="RNA polymerase II subunit" id="ABBRID0EAUAG" xlink:type="simple">rpb2</abbrev></italic>, and <italic><abbrev xmlns:xlink="http://www.w3.org/1999/xlink" xlink:title="beta-tubulin" id="ABBRID0EFUAG" xlink:type="simple">tub2</abbrev></italic> dataset. <abbrev xmlns:xlink="http://www.w3.org/1999/xlink" xlink:title="maximum likelihood" id="ABBRID0EJUAG" xlink:type="simple">ML</abbrev> bootstrap supports (MLBS) equal to or higher than 65%, and the Bayesian posterior probabilities (BYPP) equal to or greater than 0.90 are given near the nodes. The ex-types are in bold. The two new sequences are shown in red font. The phylogenetic analyses constituted <italic><tp:taxon-name><tp:taxon-name-part taxon-name-part-type="genus" reg="Xylaria">Xylaria</tp:taxon-name-part><tp:taxon-name-part taxon-name-part-type="species" reg="hypoxylon">hypoxylon</tp:taxon-name-part></tp:taxon-name></italic> (Outgroup) and 11 genera of <tp:taxon-name><tp:taxon-name-part taxon-name-part-type="family">Hypoxylaceae</tp:taxon-name-part></tp:taxon-name>: <italic><tp:taxon-name><tp:taxon-name-part taxon-name-part-type="genus" reg="Annulohypoxylon">Annulohypoxylon</tp:taxon-name-part></tp:taxon-name></italic> (A), <italic><tp:taxon-name><tp:taxon-name-part taxon-name-part-type="genus" reg="Daldinia">Daldinia</tp:taxon-name-part></tp:taxon-name></italic> (D), <italic><tp:taxon-name><tp:taxon-name-part taxon-name-part-type="genus" reg="Entonaema">Entonaema</tp:taxon-name-part></tp:taxon-name></italic> (E), <italic><tp:taxon-name><tp:taxon-name-part taxon-name-part-type="genus" reg="Hypomontagnella">Hypomontagnella</tp:taxon-name-part></tp:taxon-name></italic> (Hm), <italic><tp:taxon-name><tp:taxon-name-part taxon-name-part-type="genus" reg="Hypoxylon">Hypoxylon</tp:taxon-name-part></tp:taxon-name></italic> (Hyp), <italic><tp:taxon-name><tp:taxon-name-part taxon-name-part-type="genus" reg="Jackrogersella">Jackrogersella</tp:taxon-name-part></tp:taxon-name></italic> (J), <italic><tp:taxon-name><tp:taxon-name-part taxon-name-part-type="genus" reg="Pyrenopolyporus">Pyrenopolyporus</tp:taxon-name-part></tp:taxon-name></italic> (P), <italic><tp:taxon-name><tp:taxon-name-part taxon-name-part-type="genus" reg="Rhopalostroma">Rhopalostroma</tp:taxon-name-part></tp:taxon-name></italic> (Rho), <italic><tp:taxon-name><tp:taxon-name-part taxon-name-part-type="genus" reg="Rostrohypoxylon">Rostrohypoxylon</tp:taxon-name-part></tp:taxon-name></italic> (Ros), <italic><tp:taxon-name><tp:taxon-name-part taxon-name-part-type="genus" reg="Ruwenzoria">Ruwenzoria</tp:taxon-name-part></tp:taxon-name></italic> (Ruw) and <italic><tp:taxon-name><tp:taxon-name-part taxon-name-part-type="genus" reg="Thamnomyces">Thamnomyces</tp:taxon-name-part></tp:taxon-name></italic> (T).</p></caption><graphic xmlns:xlink="http://www.w3.org/1999/xlink" xlink:href="mycokeys-107-219-g003.jpg" position="float" orientation="portrait" xlink:type="simple" id="oo_1110119.jpg"><uri content-type="original_file" xlink:type="simple">https://binary.pensoft.net/fig/1110119</uri></graphic></fig></tp:treatment-sec><ref-list><ref id="B96"><mixed-citation xmlns:xlink="http://www.w3.org/1999/xlink" xlink:type="simple"><person-group><name name-style="western"><surname>Zhang</surname><given-names>JF</given-names></name><name name-style="western"><surname>Liu</surname><given-names>JK</given-names></name><name name-style="western"><surname>Hyde</surname><given-names>KD</given-names></name><name name-style="western"><surname>Chen</surname><given-names>YY</given-names></name><name name-style="western"><surname>Ran</surname><given-names>HY</given-names></name><name name-style="western"><surname>Liu</surname><given-names>ZY</given-names></name></person-group> (<year>2023</year>) <article-title><tp:taxon-name><tp:taxon-name-part taxon-name-part-type="class">Ascomycetes</tp:taxon-name-part></tp:taxon-name> from karst landscapes of Guizhou Province, China.</article-title><source>Fungal Diversity</source><volume>122</volume>(<issue>1</issue>): <fpage>1</fpage>–<lpage>160</lpage>. <ext-link xlink:href="10.1007/s13225-023-00524-5" ext-link-type="doi" xlink:type="simple">https://doi.org/10.1007/s13225-023-00524-5</ext-link></mixed-citation></ref><ref id="B95"><mixed-citation xmlns:xlink="http://www.w3.org/1999/xlink" xlink:type="simple"><person-group><name name-style="western"><surname>Yurnaliza</surname><given-names>Y</given-names></name><name name-style="western"><surname>Jamilah</surname><given-names>I</given-names></name><name name-style="western"><surname>Hartanto</surname><given-names>A</given-names></name><name name-style="western"><surname>Lutfia</surname><given-names>A</given-names></name></person-group> (<year>2021</year>) Screening of endophytic fungi from oil palm (<italic><tp:taxon-name><tp:taxon-name-part taxon-name-part-type="genus">Elaeis</tp:taxon-name-part><tp:taxon-name-part taxon-name-part-type="species">guineensis</tp:taxon-name-part></tp:taxon-name></italic>) in producing exopolysaccharides. Biodiversitas (Surakarta) 22(3). <ext-link xlink:href="10.13057/biodiv/d220350" ext-link-type="doi" xlink:type="simple">https://doi.org/10.13057/biodiv/d220350</ext-link></mixed-citation></ref><ref id="B54"><mixed-citation xmlns:xlink="http://www.w3.org/1999/xlink" xlink:type="simple"><person-group><name name-style="western"><surname>Liu</surname><given-names>JK</given-names></name><name name-style="western"><surname>Hyde</surname><given-names>KD</given-names></name><name name-style="western"><surname>Jones</surname><given-names>EBG</given-names></name><name name-style="western"><surname>Ariyawansa</surname><given-names>HA</given-names></name><name name-style="western"><surname>Bhat</surname><given-names>DJ</given-names></name><name name-style="western"><surname>Boonmee</surname><given-names>S</given-names></name><name name-style="western"><surname>Maharachchikumbura</surname><given-names>SSN</given-names></name><name name-style="western"><surname>McKenzie</surname><given-names>EHC</given-names></name><name name-style="western"><surname>Phookamsak</surname><given-names>R</given-names></name><name name-style="western"><surname>Phukhamsakda</surname><given-names>C</given-names></name><name name-style="western"><surname>Shenoy</surname><given-names>BD</given-names></name><name name-style="western"><surname>Abdel-Wahab</surname><given-names>MA</given-names></name><name name-style="western"><surname>Buyck</surname><given-names>B</given-names></name><name name-style="western"><surname>Chen</surname><given-names>J</given-names></name><name name-style="western"><surname>Chethana</surname><given-names>KWT</given-names></name><name name-style="western"><surname>Singtripop</surname><given-names>C</given-names></name><name name-style="western"><surname>Dai</surname><given-names>DQ</given-names></name><name name-style="western"><surname>Dai</surname><given-names>YC</given-names></name><name name-style="western"><surname>Daranagama</surname><given-names>DA</given-names></name><name name-style="western"><surname>Dissanayake</surname><given-names>AJ</given-names></name><name name-style="western"><surname>Doilom</surname><given-names>M</given-names></name><name name-style="western"><surname>D’souza</surname><given-names>MJ</given-names></name><name name-style="western"><surname>Fan</surname><given-names>XL</given-names></name><name name-style="western"><surname>Goonasekara</surname><given-names>ID</given-names></name><name name-style="western"><surname>Hirayama</surname><given-names>K</given-names></name><name name-style="western"><surname>Hongsanan</surname><given-names>S</given-names></name><name name-style="western"><surname>Jayasiri</surname><given-names>SC</given-names></name><name name-style="western"><surname>Jayawardena</surname><given-names>RS</given-names></name><name name-style="western"><surname>Karunarathna</surname><given-names>SC</given-names></name><name name-style="western"><surname>Li</surname><given-names>WJ</given-names></name><name name-style="western"><surname>Mapook</surname><given-names>A</given-names></name><name name-style="western"><surname>Norphanphoun</surname><given-names>C</given-names></name><name name-style="western"><surname>Pang</surname><given-names>KL</given-names></name><name name-style="western"><surname>Perera</surname><given-names>RH</given-names></name><name name-style="western"><surname>Peršoh</surname><given-names>D</given-names></name><name name-style="western"><surname>Pinruan</surname><given-names>U</given-names></name><name name-style="western"><surname>Senanayake</surname><given-names>IC</given-names></name><name name-style="western"><surname>Somrithipol</surname><given-names>S</given-names></name><name name-style="western"><surname>Suetrong</surname><given-names>S</given-names></name><name name-style="western"><surname>Tanaka</surname><given-names>K</given-names></name><name name-style="western"><surname>Thambugala</surname><given-names>KM</given-names></name><name name-style="western"><surname>Tian</surname><given-names>Q</given-names></name><name name-style="western"><surname>Tibpromma</surname><given-names>S</given-names></name><name name-style="western"><surname>Udayanga</surname><given-names>D</given-names></name><name name-style="western"><surname>Wijayawardene</surname><given-names>NN</given-names></name><name name-style="western"><surname>Wanasinghe</surname><given-names>D</given-names></name><name name-style="western"><surname>Wisitrassameewong</surname><given-names>K</given-names></name><name name-style="western"><surname>Zeng</surname><given-names>XY</given-names></name><name name-style="western"><surname>Abdel-Aziz</surname><given-names>FA</given-names></name><name name-style="western"><surname>Adamčík</surname><given-names>S</given-names></name><name name-style="western"><surname>Bahkali</surname><given-names>AH</given-names></name><name name-style="western"><surname>Boonyuen</surname><given-names>N</given-names></name><name name-style="western"><surname>Bulgakov</surname><given-names>T</given-names></name><name name-style="western"><surname>Callac</surname><given-names>P</given-names></name><name name-style="western"><surname>Chomnunti</surname><given-names>P</given-names></name><name name-style="western"><surname>Greiner</surname><given-names>K</given-names></name><name name-style="western"><surname>Hashimoto</surname><given-names>A</given-names></name><name name-style="western"><surname>Hofstetter</surname><given-names>V</given-names></name><name name-style="western"><surname>Kang</surname><given-names>JC</given-names></name><name name-style="western"><surname>Lewis</surname><given-names>D</given-names></name><name name-style="western"><surname>Li</surname><given-names>XH</given-names></name><name name-style="western"><surname>Liu</surname><given-names>XZ</given-names></name><name name-style="western"><surname>Liu</surname><given-names>ZY</given-names></name><name name-style="western"><surname>Matsumura</surname><given-names>M</given-names></name><name name-style="western"><surname>Mortimer</surname><given-names>PE</given-names></name><name name-style="western"><surname>Rambold</surname><given-names>G</given-names></name><name name-style="western"><surname>Randrianjohany</surname><given-names>E</given-names></name><name name-style="western"><surname>Sato</surname><given-names>G</given-names></name><name name-style="western"><surname>Sri-Indrasutdhi</surname><given-names>V</given-names></name><name name-style="western"><surname>Tian</surname><given-names>CM</given-names></name><name name-style="western"><surname>Verbeken</surname><given-names>A</given-names></name><name name-style="western"><surname>von Brackel</surname><given-names>W</given-names></name><name name-style="western"><surname>Wang</surname><given-names>Y</given-names></name><name name-style="western"><surname>Wen</surname><given-names>TC</given-names></name><name name-style="western"><surname>Xu</surname><given-names>JC</given-names></name><name name-style="western"><surname>Yan</surname><given-names>JY</given-names></name><name name-style="western"><surname>Zhao</surname><given-names>RL</given-names></name><name name-style="western"><surname>Camporesi</surname><given-names>E</given-names></name></person-group> (<year>2015</year>) <article-title>Fungal diversity notes 1–110: Taxonomic and phylogenetic contributions to fungal species.</article-title><source>Fungal Diversity</source><volume>72</volume>(<issue>1</issue>): <fpage>1</fpage>–<lpage>197</lpage>. <ext-link xlink:href="10.1007/s13225-015-0324-y" ext-link-type="doi" xlink:type="simple">https://doi.org/10.1007/s13225-015-0324-y</ext-link></mixed-citation></ref><ref id="B41"><mixed-citation xmlns:xlink="http://www.w3.org/1999/xlink" xlink:type="simple"><person-group><name name-style="western"><surname>Ju</surname><given-names>YM</given-names></name><name name-style="western"><surname>Rogers</surname><given-names>JD</given-names></name></person-group> (<year>1996</year>) <article-title>A Revision of the Genus <italic><tp:taxon-name><tp:taxon-name-part taxon-name-part-type="genus">Hypoxylon</tp:taxon-name-part></tp:taxon-name></italic>.</article-title><source>Mycologia Memoir</source><volume>20</volume>: <fpage>353</fpage>–<lpage>363</lpage>.</mixed-citation></ref></ref-list></tp:taxon-treatment>
