# Supplementary material for: ﻿Novel discoveries of Xylariomycetidae (Ascomycota) taxa from peat swamp forests and other terrestrial habitats in Thailand
Source: MycoKeys. 2024 Aug 7;107:219–47. doi: 10.3897/mycokeys.107.127749 (PMC11336385; doi:10.3897/mycokeys.107.127749)
Supplement: XML Treatment for Hypoxylon hypomiltum [file mycokeys.107.127749-treatment3.xml]

<!DOCTYPE tp:taxon-treatment
  PUBLIC "-//TaxonX//DTD Taxonomic Treatment Publishing DTD v0 20100105//EN" "tax-treatment-NSO.dtd">
<tp:taxon-treatment xmlns:tp="http://www.plazi.org/taxpub"><tp:treatment-meta><kwd-group><label>Taxon classification</label><kwd>
                <named-content content-type="kingdom">Fungi</named-content>
              </kwd><kwd>
                <named-content content-type="order">Xylariales</named-content>
              </kwd><kwd>
                <named-content content-type="family">Hypoxylaceae</named-content>
              </kwd></kwd-group><mixed-citation publication-type="journal"><person-group><name><surname>Karimi</surname><given-names>Omid</given-names></name><name><surname>Afshari</surname><given-names>Naghmeh</given-names></name><name><surname>Asghari</surname><given-names>Raheleh</given-names></name><name><surname>Li</surname><given-names>Qirui</given-names></name><name><surname>Chethana</surname><given-names>K. W. Thilini</given-names></name><name><surname>Hyde</surname><given-names>Kevin D.</given-names></name><name><surname>Alotibi</surname><given-names>Fatimah O.</given-names></name></person-group><article-title>﻿Novel discoveries of <tp:taxon-name><tp:taxon-name-part taxon-name-part-type="genus" reg="Xylariomycetidae">Xylariomycetidae</tp:taxon-name-part></tp:taxon-name> (<tp:taxon-name><tp:taxon-name-part taxon-name-part-type="phylum">Ascomycota</tp:taxon-name-part></tp:taxon-name>) taxa from peat swamp forests and other terrestrial habitats in Thailand</article-title><source>MycoKeys</source><day>07</day><month>08</month><year>2024</year><volume>107</volume><fpage>219</fpage><lpage>247</lpage><pub-id pub-id-type="doi">10.3897/mycokeys.107.127749</pub-id></mixed-citation></tp:treatment-meta><tp:nomenclature><label>﻿</label><tp:taxon-name>
              <object-id xmlns:xlink="http://www.w3.org/1999/xlink" content-type="arpha" xlink:type="simple">66701ACC-1CCA-5BC4-9A54-0C43E296F7EF</object-id>
              <tp:taxon-name-part taxon-name-part-type="genus" reg="Hypoxylon">Hypoxylon</tp:taxon-name-part>
              <tp:taxon-name-part taxon-name-part-type="species" reg="hypomiltum">hypomiltum</tp:taxon-name-part>
              <object-id xmlns:xlink="http://www.w3.org/1999/xlink" xlink:type="simple">Index Fungorum: IF158066</object-id>
              <object-id xmlns:xlink="http://www.w3.org/1999/xlink" xlink:type="simple">Facesoffungi Number: FoF06137</object-id>
            </tp:taxon-name><tp:taxon-authority>Mont., Annls Sci. Nat., Bot., sér. 2 13: 356 (1840)</tp:taxon-authority><xref ref-type="fig" rid="F3">Figs 3</xref><xref ref-type="fig" rid="F5">, 5</xref></tp:nomenclature><tp:treatment-sec sec-type="description" id="SECID0ETMBG"><title>Description.</title><p><bold><italic>Saprobic</italic></bold> on dead wood of <italic><tp:taxon-name><tp:taxon-name-part taxon-name-part-type="genus" reg="Dalbergia">Dalbergia</tp:taxon-name-part><tp:taxon-name-part taxon-name-part-type="species" reg="cana">cana</tp:taxon-name-part></tp:taxon-name></italic> (<tp:taxon-name><tp:taxon-name-part taxon-name-part-type="family">Fabaceae</tp:taxon-name-part></tp:taxon-name>). <bold><italic>Sexual morph</italic></bold>: <bold><italic>Stromata</italic></bold> superficial, sessile, effused, pulvinate, conspicuous, hemispherical, dense, forming compact mass, discoid, black, KOH extractable pigments yellow. <bold><italic>Perithecia</italic></bold> 360–400 × 300–350 μm (x– = 350 × 300 µm, n =15), hemispherical to spherical. <bold><italic>Asci</italic></bold> cylindrical, 8-spored, uniseriate, spore-bearing part 43–55 × 4–6 μm (x– = 48 × 5 μm, n = 20), and stipes 37–50 (x– = 45, n = 20), with amyloid apical apparatus bluing in Melzer’s reagent, discoid, 0.4–0.6 × 1.3–1.5 µm (x– = 5 × 1.4 μm, n = 10). <bold><italic>Ascospores</italic></bold> 6–8 × 3–4 µm (x– = 7 × 3.5 µm n = 20), brown, ellipsoidal with rounded ends, uniseriate, aseptate, guttulate, straight germ slit. <bold><italic>Asexual morph</italic></bold>: Undetermined.</p></tp:treatment-sec><tp:treatment-sec sec-type="description" id="SECID0EAOBG"><title>Culture characters.</title><p>Colonies grown on <abbrev xmlns:xlink="http://www.w3.org/1999/xlink" xlink:title="potato dextrose agar" id="ABBRID0EGOBG" xlink:type="simple">PDA</abbrev>, reaching 55 mm in diameter after 20 days at 25 °C, under dark conditions, circular, flat, smooth, entire edge, medium dense, mycelium superficial to immersed, no sporulation, yellow pigment diffusion, light brown on the top and reverse pale yellowish-brown.</p></tp:treatment-sec><tp:treatment-sec sec-type="material" id="SECID0EKOBG"><title>Material examined.</title><p>Thailand, Doi Tung National Park, Chiang Rai, on dead wood of <italic><tp:taxon-name><tp:taxon-name-part taxon-name-part-type="genus" reg="Dalbergia">Dalbergia</tp:taxon-name-part><tp:taxon-name-part taxon-name-part-type="species" reg="cana">cana</tp:taxon-name-part></tp:taxon-name></italic> (<tp:taxon-name><tp:taxon-name-part taxon-name-part-type="family">Fabaceae</tp:taxon-name-part></tp:taxon-name>), 27 September 2022, N. Afshari 4C3T2R3a (<named-content xmlns:xlink="http://www.w3.org/1999/xlink" content-type="dwc:institutional_code" xlink:title="Mae Fah Luang University" xlink:href="http://grbio.org/institution/mae-fah-laung-university" xlink:type="simple">MFLU</named-content> 24-0043), living culture <named-content xmlns:xlink="http://www.w3.org/1999/xlink" content-type="dwc:institutional_code" xlink:title="Mae Fah Luang University Culture Collection" xlink:href="http://grbio.org/institution/mae-fah-luang-university-culture-collection" xlink:type="simple">MFLUCC</named-content> 24-0088.</p><fig id="F5" position="float" orientation="portrait"><object-id xmlns:xlink="http://www.w3.org/1999/xlink" content-type="doi" xlink:type="simple">10.3897/mycokeys.107.127749.figure5</object-id><object-id xmlns:xlink="http://www.w3.org/1999/xlink" content-type="arpha" xlink:type="simple">E48E8039-51AC-5EA3-ABB5-220543BE29C0</object-id><label>Figure 5.</label><caption><p><italic><tp:taxon-name><tp:taxon-name-part taxon-name-part-type="genus" reg="Hypoxylon">Hypoxylon</tp:taxon-name-part><tp:taxon-name-part taxon-name-part-type="species" reg="hypomiltum">hypomiltum</tp:taxon-name-part></tp:taxon-name></italic> (<named-content xmlns:xlink="http://www.w3.org/1999/xlink" content-type="dwc:institutional_code" xlink:title="Mae Fah Luang University" xlink:href="http://grbio.org/institution/mae-fah-laung-university" xlink:type="simple">MFLU</named-content> 24-0043, new host and geographical record) <bold>a</bold> host <bold>b</bold> stromatal habit on host <bold>c</bold> stromata in vertical section showing perithecia <bold>d, e</bold> asci <bold>f</bold> pigments in KOH <bold>g</bold> ascal apical apparatus in Melzer’s reagent <bold>h-i</bold> ascospore (<bold>i</bold> ascospore with perispore <bold>j</bold> ascospore with germ slit) <bold>k</bold> germinated ascospore <bold>l</bold> colony on <abbrev xmlns:xlink="http://www.w3.org/1999/xlink" xlink:title="potato dextrose agar" id="ABBRID0EYQBG" xlink:type="simple">PDA</abbrev> after three weeks. Scale bars: 500 µm (<bold>b, c</bold>); 20 µm (<bold>d, e</bold>); 5 µm (<bold>g-j</bold>); 10 µm (<bold>k</bold>).</p></caption><graphic xmlns:xlink="http://www.w3.org/1999/xlink" xlink:href="mycokeys-107-219-g005.jpg" position="float" orientation="portrait" xlink:type="simple" id="oo_1110121.jpg"><uri content-type="original_file" xlink:type="simple">https://binary.pensoft.net/fig/1110121</uri></graphic></fig></tp:treatment-sec><tp:treatment-sec sec-type="distribution" id="SECID0EJRBG"><title>Known distribution.</title><p>French Guiana (<xref ref-type="bibr" rid="B57">Montagne 1840</xref>), Japan (<xref ref-type="bibr" rid="B1">Abe 1986</xref>), Panama (<xref ref-type="bibr" rid="B78">Standley 1933</xref>), Pakistan (<xref ref-type="bibr" rid="B2">Ahmad 1978</xref>), Sri Lanka (<xref ref-type="bibr" rid="B60">Palapathwala et al. 2019</xref>), Thailand (This study), USA (<xref ref-type="bibr" rid="B41">Ju and Rogers 1996</xref>), and India (<xref ref-type="bibr" rid="B69">Sarbhoy et al. 1971</xref>).</p></tp:treatment-sec><tp:treatment-sec sec-type="Known hosts" id="SECID0ELSBG"><title>Known hosts.</title><p><italic><tp:taxon-name><tp:taxon-name-part taxon-name-part-type="genus" reg="Fagus">Fagus</tp:taxon-name-part><tp:taxon-name-part taxon-name-part-type="species" reg="crenata">crenata</tp:taxon-name-part></tp:taxon-name></italic> (<xref ref-type="bibr" rid="B1">Abe 1986</xref>), <italic><tp:taxon-name><tp:taxon-name-part taxon-name-part-type="genus" reg="Morus">Morus</tp:taxon-name-part><tp:taxon-name-part taxon-name-part-type="species" reg="alba">alba</tp:taxon-name-part></tp:taxon-name></italic> (<xref ref-type="bibr" rid="B2">Ahmad 1978</xref>), <italic><tp:taxon-name><tp:taxon-name-part taxon-name-part-type="genus" reg="Mangifera">Mangifera</tp:taxon-name-part><tp:taxon-name-part taxon-name-part-type="species" reg="indica">indica</tp:taxon-name-part></tp:taxon-name></italic> (<xref ref-type="bibr" rid="B69">Sarbhoy et al. 1971</xref>), and <italic><tp:taxon-name><tp:taxon-name-part taxon-name-part-type="genus" reg="Dalbergia">Dalbergia</tp:taxon-name-part><tp:taxon-name-part taxon-name-part-type="species" reg="cana">cana</tp:taxon-name-part></tp:taxon-name></italic> (This study).</p></tp:treatment-sec><tp:treatment-sec sec-type="notes" id="SECID0EJUBG"><title>Notes.</title><p>Our collection (<named-content xmlns:xlink="http://www.w3.org/1999/xlink" content-type="dwc:institutional_code" xlink:title="Mae Fah Luang University" xlink:href="http://grbio.org/institution/mae-fah-laung-university" xlink:type="simple">MFLU</named-content> 24-0043) shares similar characteristics with <italic><tp:taxon-name><tp:taxon-name-part taxon-name-part-type="genus" reg="Hypoxylon">Hypoxylon</tp:taxon-name-part><tp:taxon-name-part taxon-name-part-type="species" reg="hypomiltum">hypomiltum</tp:taxon-name-part></tp:taxon-name></italic> (<xref ref-type="bibr" rid="B57">Montagne 1840</xref>), including effuse, pulvinate, conspicuous, hemispherical stromata, KOH extractable pigments, hemispherical to spherical perithecia, cylindrical, uniseriate asci, brown, ellipsoidal, unicellular ascospores with a straight germ slit, and mostly similar sized stromata, perithecia, asci and ascospores. In the phylogenic analyses (Fig. <xref ref-type="fig" rid="F3">3</xref>), our collection (<named-content xmlns:xlink="http://www.w3.org/1999/xlink" content-type="dwc:institutional_code" xlink:title="Mae Fah Luang University Culture Collection" xlink:href="http://grbio.org/institution/mae-fah-luang-university-culture-collection" xlink:type="simple">MFLUCC</named-content> 24-0088) clustered with <italic><tp:taxon-name><tp:taxon-name-part taxon-name-part-type="genus" reg="Hypoxylon">Hypoxylon</tp:taxon-name-part><tp:taxon-name-part taxon-name-part-type="species" reg="hypomiltum">hypomiltum</tp:taxon-name-part></tp:taxon-name></italic> (MUCL52887) with 100% <abbrev xmlns:xlink="http://www.w3.org/1999/xlink" xlink:title="maximum likelihood" id="ABBRID0EXVBG" xlink:type="simple">ML</abbrev> bootstrap support and 1.00 posterior probability support. In this study, we report our isolate (<named-content xmlns:xlink="http://www.w3.org/1999/xlink" content-type="dwc:institutional_code" xlink:title="Mae Fah Luang University" xlink:href="http://grbio.org/institution/mae-fah-laung-university" xlink:type="simple">MFLU</named-content> 24-0043) as a new host and geographical record of <italic><tp:taxon-name><tp:taxon-name-part taxon-name-part-type="genus" reg="Hypoxylon">Hypoxylon</tp:taxon-name-part><tp:taxon-name-part taxon-name-part-type="species" reg="hypomiltum">hypomiltum</tp:taxon-name-part></tp:taxon-name></italic> on <italic><tp:taxon-name><tp:taxon-name-part taxon-name-part-type="genus" reg="Dalbergia">Dalbergia</tp:taxon-name-part><tp:taxon-name-part taxon-name-part-type="species" reg="cana">cana</tp:taxon-name-part></tp:taxon-name></italic> from Thailand.</p><sec sec-type="﻿Phylogenetic analysis of Oxydothidaceae" id="SECID0EWWBG"><title>﻿Phylogenetic analysis of <tp:taxon-name><tp:taxon-name-part taxon-name-part-type="family">Oxydothidaceae</tp:taxon-name-part></tp:taxon-name></title><p>The combined <abbrev xmlns:xlink="http://www.w3.org/1999/xlink" xlink:title="Internal transcribed spacer" id="ABBRID0EBXBG" xlink:type="simple">ITS</abbrev>, <abbrev xmlns:xlink="http://www.w3.org/1999/xlink" xlink:title="large subunit rDNA" id="ABBRID0EFXBG" xlink:type="simple">LSU</abbrev>, and <abbrev xmlns:xlink="http://www.w3.org/1999/xlink" xlink:title="nuclear small subunit rDNA" id="ABBRID0EJXBG" xlink:type="simple">SSU</abbrev> dataset consisted of 20 isolates belonging to <tp:taxon-name><tp:taxon-name-part taxon-name-part-type="family">Oxydothidaceae</tp:taxon-name-part></tp:taxon-name> taxa, with <italic><tp:taxon-name><tp:taxon-name-part taxon-name-part-type="genus" reg="Vialaea">Vialaea</tp:taxon-name-part><tp:taxon-name-part taxon-name-part-type="species" reg="mangiferae">mangiferae</tp:taxon-name-part></tp:taxon-name></italic> (<named-content xmlns:xlink="http://www.w3.org/1999/xlink" content-type="dwc:institutional_code" xlink:title="Mae Fah Luang University Culture Collection" xlink:href="http://grbio.org/institution/mae-fah-luang-university-culture-collection" xlink:type="simple">MFLUCC</named-content> 12-0808) and <italic><tp:taxon-name><tp:taxon-name-part taxon-name-part-type="genus" reg="Vialaea">Vialaea</tp:taxon-name-part><tp:taxon-name-part taxon-name-part-type="species" reg="minutella">minutella</tp:taxon-name-part></tp:taxon-name></italic> (BRIP 56959) as outgroup taxa (Suppl. material <xref ref-type="supplementary-material" rid="S1">1</xref>: table S3). The final alignment comprised 2,657 characters (<abbrev xmlns:xlink="http://www.w3.org/1999/xlink" xlink:title="Internal transcribed spacer" id="ABBRID0ERYBG" xlink:type="simple">ITS</abbrev>: 452 bp, <abbrev xmlns:xlink="http://www.w3.org/1999/xlink" xlink:title="large subunit rDNA" id="ABBRID0EVYBG" xlink:type="simple">LSU</abbrev>: 1,200 bp, <abbrev xmlns:xlink="http://www.w3.org/1999/xlink" xlink:title="nuclear small subunit rDNA" id="ABBRID0EZYBG" xlink:type="simple">SSU</abbrev>: 1,021 bp), including gaps. The final <abbrev xmlns:xlink="http://www.w3.org/1999/xlink" xlink:title="maximum likelihood" id="ABBRID0E4YBG" xlink:type="simple">ML</abbrev> optimization likelihood value of the best RaxML tree was -9733.301849 (Fig. <xref ref-type="fig" rid="F6">6</xref>), and the matrix had 1,637 distinct alignment patterns, with 30% undetermined characters or gaps. Estimated base frequencies were as follows: A = 0.256773, C = 0.222793, G = 0.273403, T = 0.247031; substitution rates AC = 1.198924, AG = 2.053309, AT = 1.196302, CG = 1.103201, CT = 3.773909, GT = 1.000000; gamma distribution shape parameter α = 0.253842. The topology of our phylogenetic tree is identical to previous publications (<xref ref-type="bibr" rid="B45">Konta et al. 2016</xref>; <xref ref-type="bibr" rid="B29">Hu et al. 2022</xref>; <xref ref-type="bibr" rid="B73">Senanayake et al. 2023</xref>). Our collection of the new species <italic><tp:taxon-name><tp:taxon-name-part taxon-name-part-type="genus" reg="Oxydothis">Oxydothis</tp:taxon-name-part><tp:taxon-name-part taxon-name-part-type="species" reg="narathiwatensis">narathiwatensis</tp:taxon-name-part></tp:taxon-name></italic> (<named-content xmlns:xlink="http://www.w3.org/1999/xlink" content-type="dwc:institutional_code" xlink:title="Mae Fah Luang University Culture Collection" xlink:href="http://grbio.org/institution/mae-fah-luang-university-culture-collection" xlink:type="simple">MFLUCC</named-content> 24-0085) is from a distinct clade with <italic><tp:taxon-name><tp:taxon-name-part taxon-name-part-type="genus" reg="Oxydothis">Oxydothis</tp:taxon-name-part><tp:taxon-name-part taxon-name-part-type="species" reg="hoehnelii">hoehnelii</tp:taxon-name-part></tp:taxon-name></italic> (HKUCC 3854) and <italic><tp:taxon-name><tp:taxon-name-part taxon-name-part-type="genus" reg="Oxydothis">Oxydothis</tp:taxon-name-part></tp:taxon-name></italic> sp. (IFO 32218) with 99% <abbrev xmlns:xlink="http://www.w3.org/1999/xlink" xlink:title="maximum likelihood" id="ABBRID0ET1BG" xlink:type="simple">ML</abbrev> bootstrap support (Fig. <xref ref-type="fig" rid="F6">6</xref>).</p><fig id="F6" position="float" orientation="portrait"><object-id xmlns:xlink="http://www.w3.org/1999/xlink" content-type="doi" xlink:type="simple">10.3897/mycokeys.107.127749.figure6</object-id><object-id xmlns:xlink="http://www.w3.org/1999/xlink" content-type="arpha" xlink:type="simple">92AFBE26-8985-5F18-86B3-6CB591C53263</object-id><label>Figure 6.</label><caption><p>RAxML tree is based on the analysis of a combined dataset of <abbrev xmlns:xlink="http://www.w3.org/1999/xlink" xlink:title="Internal transcribed spacer" id="ABBRID0ED2BG" xlink:type="simple">ITS</abbrev>, <abbrev xmlns:xlink="http://www.w3.org/1999/xlink" xlink:title="large subunit rDNA" id="ABBRID0EH2BG" xlink:type="simple">LSU</abbrev>, and <abbrev xmlns:xlink="http://www.w3.org/1999/xlink" xlink:title="nuclear small subunit rDNA" id="ABBRID0EL2BG" xlink:type="simple">SSU</abbrev> sequence data. Maximum likelihood bootstrap support (MLBS) values equal to or higher than 60%, and the Bayesian posterior probability (BYPP) equal to or greater than 0.95 are given near the nodes. The ex-types are in bold. The new sequence is shown in yellow font. The tree is rooted with <italic><tp:taxon-name><tp:taxon-name-part taxon-name-part-type="genus" reg="Vialaea">Vialaea</tp:taxon-name-part><tp:taxon-name-part taxon-name-part-type="species" reg="mangiferae">mangiferae</tp:taxon-name-part></tp:taxon-name></italic> and <italic><tp:taxon-name><tp:taxon-name-part taxon-name-part-type="genus" reg="Vialaea">Vialaea</tp:taxon-name-part><tp:taxon-name-part taxon-name-part-type="species" reg="minutella">minutella</tp:taxon-name-part></tp:taxon-name></italic>.</p></caption><graphic xmlns:xlink="http://www.w3.org/1999/xlink" xlink:href="mycokeys-107-219-g006.jpg" position="float" orientation="portrait" xlink:type="simple" id="oo_1110122.jpg"><uri content-type="original_file" xlink:type="simple">https://binary.pensoft.net/fig/1110122</uri></graphic></fig></sec></tp:treatment-sec><tp:treatment-sec><!--Section generated to contain objects referenced in tp:taxon-treatment.--><fig id="F3" position="float" orientation="portrait"><object-id xmlns:xlink="http://www.w3.org/1999/xlink" content-type="doi" xlink:type="simple">10.3897/mycokeys.107.127749.figure3</object-id><object-id xmlns:xlink="http://www.w3.org/1999/xlink" content-type="arpha" xlink:type="simple">3CEE35C0-08E0-59A3-A2DD-1F7D207F9F15</object-id><label>Figure 3.</label><caption><p>RAxML tree based on the analysis of the combined <abbrev xmlns:xlink="http://www.w3.org/1999/xlink" xlink:title="Internal transcribed spacer" id="ABBRID0EXTAG" xlink:type="simple">ITS</abbrev>, <abbrev xmlns:xlink="http://www.w3.org/1999/xlink" xlink:title="large subunit rDNA" id="ABBRID0E2TAG" xlink:type="simple">LSU</abbrev>, <italic><abbrev xmlns:xlink="http://www.w3.org/1999/xlink" xlink:title="RNA polymerase II subunit" id="ABBRID0EAUAG" xlink:type="simple">rpb2</abbrev></italic>, and <italic><abbrev xmlns:xlink="http://www.w3.org/1999/xlink" xlink:title="beta-tubulin" id="ABBRID0EFUAG" xlink:type="simple">tub2</abbrev></italic> dataset. <abbrev xmlns:xlink="http://www.w3.org/1999/xlink" xlink:title="maximum likelihood" id="ABBRID0EJUAG" xlink:type="simple">ML</abbrev> bootstrap supports (MLBS) equal to or higher than 65%, and the Bayesian posterior probabilities (BYPP) equal to or greater than 0.90 are given near the nodes. The ex-types are in bold. The two new sequences are shown in red font. The phylogenetic analyses constituted <italic><tp:taxon-name><tp:taxon-name-part taxon-name-part-type="genus" reg="Xylaria">Xylaria</tp:taxon-name-part><tp:taxon-name-part taxon-name-part-type="species" reg="hypoxylon">hypoxylon</tp:taxon-name-part></tp:taxon-name></italic> (Outgroup) and 11 genera of <tp:taxon-name><tp:taxon-name-part taxon-name-part-type="family">Hypoxylaceae</tp:taxon-name-part></tp:taxon-name>: <italic><tp:taxon-name><tp:taxon-name-part taxon-name-part-type="genus" reg="Annulohypoxylon">Annulohypoxylon</tp:taxon-name-part></tp:taxon-name></italic> (A), <italic><tp:taxon-name><tp:taxon-name-part taxon-name-part-type="genus" reg="Daldinia">Daldinia</tp:taxon-name-part></tp:taxon-name></italic> (D), <italic><tp:taxon-name><tp:taxon-name-part taxon-name-part-type="genus" reg="Entonaema">Entonaema</tp:taxon-name-part></tp:taxon-name></italic> (E), <italic><tp:taxon-name><tp:taxon-name-part taxon-name-part-type="genus" reg="Hypomontagnella">Hypomontagnella</tp:taxon-name-part></tp:taxon-name></italic> (Hm), <italic><tp:taxon-name><tp:taxon-name-part taxon-name-part-type="genus" reg="Hypoxylon">Hypoxylon</tp:taxon-name-part></tp:taxon-name></italic> (Hyp), <italic><tp:taxon-name><tp:taxon-name-part taxon-name-part-type="genus" reg="Jackrogersella">Jackrogersella</tp:taxon-name-part></tp:taxon-name></italic> (J), <italic><tp:taxon-name><tp:taxon-name-part taxon-name-part-type="genus" reg="Pyrenopolyporus">Pyrenopolyporus</tp:taxon-name-part></tp:taxon-name></italic> (P), <italic><tp:taxon-name><tp:taxon-name-part taxon-name-part-type="genus" reg="Rhopalostroma">Rhopalostroma</tp:taxon-name-part></tp:taxon-name></italic> (Rho), <italic><tp:taxon-name><tp:taxon-name-part taxon-name-part-type="genus" reg="Rostrohypoxylon">Rostrohypoxylon</tp:taxon-name-part></tp:taxon-name></italic> (Ros), <italic><tp:taxon-name><tp:taxon-name-part taxon-name-part-type="genus" reg="Ruwenzoria">Ruwenzoria</tp:taxon-name-part></tp:taxon-name></italic> (Ruw) and <italic><tp:taxon-name><tp:taxon-name-part taxon-name-part-type="genus" reg="Thamnomyces">Thamnomyces</tp:taxon-name-part></tp:taxon-name></italic> (T).</p></caption><graphic xmlns:xlink="http://www.w3.org/1999/xlink" xlink:href="mycokeys-107-219-g003.jpg" position="float" orientation="portrait" xlink:type="simple" id="oo_1110119.jpg"><uri content-type="original_file" xlink:type="simple">https://binary.pensoft.net/fig/1110119</uri></graphic></fig><supplementary-material xmlns:xlink="http://www.w3.org/1999/xlink" id="S1" position="float" orientation="portrait" xlink:type="simple"><object-id content-type="doi" xlink:type="simple">10.3897/mycokeys.107.127749.suppl1</object-id><object-id content-type="arpha" xlink:type="simple">FE54AE26-4548-5CDB-935F-58556D973F5E</object-id><label>Supplementary material 1</label><caption><p>Supplementary information</p></caption><statement content-type="dataType"><label>Data type</label><p>docx</p></statement><statement content-type="notes"><label>Explanation note</label><p><bold>table S1.</bold> List of taxa used for the phylogenetic reconstruction (<tp:taxon-name><tp:taxon-name-part taxon-name-part-type="family">Xylariaceae</tp:taxon-name-part></tp:taxon-name>). GenBank accession numbers, specimen number, origin, status and reference. <bold>table S2.</bold> List of taxa used for the phylogenetic reconstruction (<tp:taxon-name><tp:taxon-name-part taxon-name-part-type="family">Hypoxylaceae</tp:taxon-name-part></tp:taxon-name>). <bold>table S3.</bold> List of taxa used for the phylogenetic reconstruction (<tp:taxon-name><tp:taxon-name-part taxon-name-part-type="family">Oxydothidaceae</tp:taxon-name-part></tp:taxon-name>).</p></statement><media xlink:href="mycokeys-107-219-s001.docx" mimetype="application" mime-subtype="vnd.openxmlformats-officedocument.wordprocessingml.document" position="float" orientation="portrait" xlink:type="simple" id="oo_1110125.docx"><uri content-type="original_file" xlink:type="simple">https://binary.pensoft.net/file/1110125</uri></media><permissions><license xlink:type="simple"><license-p>This dataset is made available under the Open Database License (http://opendatacommons.org/licenses/odbl/1.0/). The Open Database License (ODbL) is a license agreement intended to allow users to freely share, modify, and use this Dataset while maintaining this same freedom for others, provided that the original source and author(s) are credited.</license-p></license></permissions><attrib specific-use="authors">Omid Karimi, Naghmeh Afshari, Raheleh Asghari, Qirui Li, K. W. Thilini Chethana, Kevin D. Hyde, Fatimah O. Alotibi</attrib></supplementary-material></tp:treatment-sec><ref-list><ref id="B57"><mixed-citation xmlns:xlink="http://www.w3.org/1999/xlink" xlink:type="simple"><person-group><name name-style="western"><surname>Montagne</surname><given-names>JPFC</given-names></name></person-group> (<year>1840</year>) <article-title>Plantes cellulaires exotiques.</article-title><source>Annales des Sciences Naturelles Botanique</source><volume>13</volume>: <fpage>339</fpage>–<lpage>359</lpage>.</mixed-citation></ref><ref id="B1"><mixed-citation xmlns:xlink="http://www.w3.org/1999/xlink" xlink:type="simple"><person-group><name name-style="western"><surname>Abe</surname><given-names>Y</given-names></name></person-group> (<year>1986</year>) <article-title>Notes on some common xylariaceous and diatrypaceous fungi on hardwoods in Japan II. <italic><tp:taxon-name><tp:taxon-name-part taxon-name-part-type="genus">Hypoxylon</tp:taxon-name-part><tp:taxon-name-part taxon-name-part-type="species">hypomiltum</tp:taxon-name-part></tp:taxon-name></italic> and its small-spored variety.</article-title><source>Transactions of the Mycological Society of Japan</source><volume>27</volume>: <fpage>51</fpage>–<lpage>56</lpage>.</mixed-citation></ref><ref id="B78"><mixed-citation xmlns:xlink="http://www.w3.org/1999/xlink" xlink:type="simple"><person-group><name name-style="western"><surname>Standley</surname><given-names>PC</given-names></name></person-group> (<year>1933</year>) <source>The flora of Barro Colorado Island, Panama.</source><publisher-name>Harvard University</publisher-name>, <publisher-loc>Contributions from the Arnold Arboretum 5</publisher-loc>, <size units="page">178 pp</size>. <ext-link xlink:href="10.5962/bhl.title.153450" ext-link-type="doi" xlink:type="simple">https://doi.org/10.5962/bhl.title.153450</ext-link></mixed-citation></ref><ref id="B2"><mixed-citation xmlns:xlink="http://www.w3.org/1999/xlink" xlink:type="simple"><person-group><name name-style="western"><surname>Ahmad</surname><given-names>S</given-names></name></person-group> (<year>1978</year>) <article-title><tp:taxon-name><tp:taxon-name-part taxon-name-part-type="class">Ascomycetes</tp:taxon-name-part></tp:taxon-name> of Pakistan Part I.</article-title><source>Biological Society of Pakistan Monograph</source><volume>7</volume>: <fpage>1</fpage>–<lpage>236</lpage>.</mixed-citation></ref><ref id="B60"><mixed-citation xmlns:xlink="http://www.w3.org/1999/xlink" xlink:type="simple"><person-group><name name-style="western"><surname>Palapathwala</surname><given-names>PLES</given-names></name><name name-style="western"><surname>Daranagama</surname><given-names>DA</given-names></name><name name-style="western"><surname>Abeywickrama</surname><given-names>K</given-names></name><name name-style="western"><surname>Kannangara</surname><given-names>BTSDP</given-names></name></person-group> (<year>2019</year>) <article-title>Two new records of <italic><tp:taxon-name><tp:taxon-name-part taxon-name-part-type="genus">Hypoxylon</tp:taxon-name-part><tp:taxon-name-part taxon-name-part-type="species">hypomiltum</tp:taxon-name-part></tp:taxon-name></italic> and <italic><tp:taxon-name><tp:taxon-name-part taxon-name-part-type="genus">Hypomontagnella</tp:taxon-name-part><tp:taxon-name-part taxon-name-part-type="species">monticulosa</tp:taxon-name-part></tp:taxon-name></italic> from Pilikuththuwa lowland wet zone forest, Sri Lanka.</article-title><source>Studies in <tp:taxon-name><tp:taxon-name-part taxon-name-part-type="kingdom">Fungi</tp:taxon-name-part></tp:taxon-name></source><volume>4</volume>(<issue>1</issue>): <fpage>142</fpage>–<lpage>152</lpage>. <ext-link xlink:href="10.5943/sif/4/1/17" ext-link-type="doi" xlink:type="simple">https://doi.org/10.5943/sif/4/1/17</ext-link></mixed-citation></ref><ref id="B41"><mixed-citation xmlns:xlink="http://www.w3.org/1999/xlink" xlink:type="simple"><person-group><name name-style="western"><surname>Ju</surname><given-names>YM</given-names></name><name name-style="western"><surname>Rogers</surname><given-names>JD</given-names></name></person-group> (<year>1996</year>) <article-title>A Revision of the Genus <italic><tp:taxon-name><tp:taxon-name-part taxon-name-part-type="genus">Hypoxylon</tp:taxon-name-part></tp:taxon-name></italic>.</article-title><source>Mycologia Memoir</source><volume>20</volume>: <fpage>353</fpage>–<lpage>363</lpage>.</mixed-citation></ref><ref id="B69"><mixed-citation xmlns:xlink="http://www.w3.org/1999/xlink" xlink:type="simple"><person-group><name name-style="western"><surname>Sarbhoy</surname><given-names>AK</given-names></name><name name-style="western"><surname>Lal</surname><given-names>G</given-names></name><name name-style="western"><surname>Varshney</surname><given-names>JL</given-names></name></person-group> (<year>1971</year>) <tp:taxon-name><tp:taxon-name-part taxon-name-part-type="kingdom">Fungi</tp:taxon-name-part></tp:taxon-name> of India. Navyug Traders, 148 pp.</mixed-citation></ref><ref id="B45"><mixed-citation xmlns:xlink="http://www.w3.org/1999/xlink" xlink:type="simple"><person-group><name name-style="western"><surname>Konta</surname><given-names>S</given-names></name><name name-style="western"><surname>Hongsanan</surname><given-names>S</given-names></name><name name-style="western"><surname>Tibpromma</surname><given-names>S</given-names></name><name name-style="western"><surname>Thongbai</surname><given-names>B</given-names></name><name name-style="western"><surname>Maharachchikumbura</surname><given-names>SSN</given-names></name><name name-style="western"><surname>Bahkali</surname><given-names>AH</given-names></name><name name-style="western"><surname>Hyde</surname><given-names>KD</given-names></name><name name-style="western"><surname>Boonmee</surname><given-names>S</given-names></name></person-group> (<year>2016</year>) An advance in the endophyte story: <tp:taxon-name><tp:taxon-name-part taxon-name-part-type="family">Oxydothidaceae</tp:taxon-name-part></tp:taxon-name> fam. nov. with six new species of <italic><tp:taxon-name><tp:taxon-name-part taxon-name-part-type="genus">Oxydothis.</tp:taxon-name-part></tp:taxon-name></italic> Mycosphere 7(9): 1425–1446. <ext-link xlink:href="10.5943/mycosphere/7/9/15" ext-link-type="doi" xlink:type="simple">https://doi.org/10.5943/mycosphere/7/9/15</ext-link></mixed-citation></ref><ref id="B29"><mixed-citation xmlns:xlink="http://www.w3.org/1999/xlink" xlink:type="simple"><person-group><name name-style="western"><surname>Hu</surname><given-names>HM</given-names></name><name name-style="western"><surname>Liu</surname><given-names>LL</given-names></name><name name-style="western"><surname>Zhang</surname><given-names>X</given-names></name><name name-style="western"><surname>Lin</surname><given-names>Y</given-names></name><name name-style="western"><surname>Shen</surname><given-names>XC</given-names></name><name name-style="western"><surname>Long</surname><given-names>SH</given-names></name><name name-style="western"><surname>Kang</surname><given-names>JC</given-names></name><name name-style="western"><surname>Wijayawardene</surname><given-names>NN</given-names></name><name name-style="western"><surname>Li</surname><given-names>QR</given-names></name><name name-style="western"><surname>De Long</surname><given-names>Q</given-names></name></person-group> (<year>2022</year>) <article-title>New species and records of <italic><tp:taxon-name><tp:taxon-name-part taxon-name-part-type="genus">Neomassaria</tp:taxon-name-part></tp:taxon-name></italic>, <italic><tp:taxon-name><tp:taxon-name-part taxon-name-part-type="genus">Oxydothis</tp:taxon-name-part></tp:taxon-name></italic> and <italic><tp:taxon-name><tp:taxon-name-part taxon-name-part-type="genus">Roussoella</tp:taxon-name-part></tp:taxon-name></italic> (<tp:taxon-name><tp:taxon-name-part taxon-name-part-type="subphylum">Pezizomycotina</tp:taxon-name-part></tp:taxon-name>, <tp:taxon-name><tp:taxon-name-part taxon-name-part-type="phylum">Ascomycota</tp:taxon-name-part></tp:taxon-name>) associated with palm and bamboo from China.</article-title><source>MycoKeys</source><volume>93</volume>: <fpage>165</fpage>–<lpage>191</lpage>. <ext-link xlink:href="10.3897/mycokeys.93.89888" ext-link-type="doi" xlink:type="simple">https://doi.org/10.3897/mycokeys.93.89888</ext-link></mixed-citation></ref><ref id="B73"><mixed-citation xmlns:xlink="http://www.w3.org/1999/xlink" xlink:type="simple"><person-group><name name-style="western"><surname>Senanayake</surname><given-names>IC</given-names></name><name name-style="western"><surname>Rossi</surname><given-names>W</given-names></name><name name-style="western"><surname>Leonardi</surname><given-names>M</given-names></name><name name-style="western"><surname>Weir</surname><given-names>A</given-names></name><name name-style="western"><surname>McHugh</surname><given-names>M</given-names></name><name name-style="western"><surname>Rajeshkumar</surname><given-names>KC</given-names></name><name name-style="western"><surname>Verma</surname><given-names>RK</given-names></name><name name-style="western"><surname>Karunarathna</surname><given-names>SC</given-names></name><name name-style="western"><surname>Tibpromma</surname><given-names>S</given-names></name><name name-style="western"><surname>Ashtekar</surname><given-names>N</given-names></name><name name-style="western"><surname>Ashtamoorthy</surname><given-names>SK</given-names></name><name name-style="western"><surname>Raveendran</surname><given-names>S</given-names></name><name name-style="western"><surname>Kour</surname><given-names>G</given-names></name><name name-style="western"><surname>Singh</surname><given-names>A</given-names></name><name name-style="western"><surname>De la Peña-Lastra</surname><given-names>S</given-names></name><name name-style="western"><surname>Mateos</surname><given-names>A</given-names></name><name name-style="western"><surname>Kolařík</surname><given-names>M</given-names></name><name name-style="western"><surname>Antonín</surname><given-names>V</given-names></name><name name-style="western"><surname>Ševčíková</surname><given-names>H</given-names></name><name name-style="western"><surname>Esteve-Raventós</surname><given-names>F</given-names></name><name name-style="western"><surname>Larsson</surname><given-names>E</given-names></name><name name-style="western"><surname>Pancorbo</surname><given-names>F</given-names></name><name name-style="western"><surname>Moreno</surname><given-names>G</given-names></name><name name-style="western"><surname>Altés</surname><given-names>A</given-names></name><name name-style="western"><surname>Turégano</surname><given-names>Y</given-names></name><name name-style="western"><surname>Du</surname><given-names>T-Y</given-names></name><name name-style="western"><surname>Lu</surname><given-names>L</given-names></name><name name-style="western"><surname>Li</surname><given-names>Q-R</given-names></name><name name-style="western"><surname>Kang</surname><given-names>J-C</given-names></name><name name-style="western"><surname>Gunaseelan</surname><given-names>S</given-names></name><name name-style="western"><surname>Kezo</surname><given-names>K</given-names></name><name name-style="western"><surname>Kaliyaperumal</surname><given-names>M</given-names></name><name name-style="western"><surname>Fu</surname><given-names>J</given-names></name><name name-style="western"><surname>Samarakoon</surname><given-names>MC</given-names></name><name name-style="western"><surname>Gafforov</surname><given-names>Y</given-names></name><name name-style="western"><surname>Teshaboeva</surname><given-names>S</given-names></name><name name-style="western"><surname>Kunjan</surname><given-names>PC</given-names></name><name name-style="western"><surname>Chamaparambath</surname><given-names>A</given-names></name><name name-style="western"><surname>Flakus</surname><given-names>A</given-names></name><name name-style="western"><surname>Etayo</surname><given-names>J</given-names></name><name name-style="western"><surname>Rodriguez-Flakus</surname><given-names>P</given-names></name><name name-style="western"><surname>Zhurbenko</surname><given-names>MP</given-names></name><name name-style="western"><surname>de Silva</surname><given-names>NI</given-names></name><name name-style="western"><surname>Tennakoon</surname><given-names>DS</given-names></name><name name-style="western"><surname>Latha</surname><given-names>KPD</given-names></name><name name-style="western"><surname>Manimohan</surname><given-names>P</given-names></name><name name-style="western"><surname>Raj</surname><given-names>KNA</given-names></name><name name-style="western"><surname>Calabon</surname><given-names>MS</given-names></name><name name-style="western"><surname>Ahmadpour</surname><given-names>A</given-names></name><name name-style="western"><surname>Heidarian</surname><given-names>Z</given-names></name><name name-style="western"><surname>Alavi</surname><given-names>Z</given-names></name><name name-style="western"><surname>Alavi</surname><given-names>F</given-names></name><name name-style="western"><surname>Ghosta</surname><given-names>Y</given-names></name><name name-style="western"><surname>Azizi</surname><given-names>R</given-names></name><name name-style="western"><surname>Luo</surname><given-names>M</given-names></name><name name-style="western"><surname>Zhao</surname><given-names>M-P</given-names></name><name name-style="western"><surname>Kularathnage</surname><given-names>ND</given-names></name><name name-style="western"><surname>Hua</surname><given-names>L</given-names></name><name name-style="western"><surname>Yang</surname><given-names>Y-H</given-names></name><name name-style="western"><surname>Liao</surname><given-names>C-F</given-names></name><name name-style="western"><surname>Zhao</surname><given-names>H-J</given-names></name><name name-style="western"><surname>Lestari</surname><given-names>AS</given-names></name><name name-style="western"><surname>Jayasiri</surname><given-names>SC</given-names></name><name name-style="western"><surname>Yu</surname><given-names>F-M</given-names></name><name name-style="western"><surname>Lei</surname><given-names>L</given-names></name><name name-style="western"><surname>Liu</surname><given-names>J-W</given-names></name><name name-style="western"><surname>Karimi</surname><given-names>O</given-names></name><name name-style="western"><surname>Tang</surname><given-names>S-M</given-names></name><name name-style="western"><surname>Sun</surname><given-names>Y-R</given-names></name><name name-style="western"><surname>Wang</surname><given-names>Y</given-names></name><name name-style="western"><surname>Zeng</surname><given-names>M</given-names></name><name name-style="western"><surname>Htet</surname><given-names>ZH</given-names></name><name name-style="western"><surname>Linaldeddu</surname><given-names>BT</given-names></name><name name-style="western"><surname>Alves</surname><given-names>A</given-names></name><name name-style="western"><surname>Phillips</surname><given-names>AJL</given-names></name><name name-style="western"><surname>Bregant</surname><given-names>C</given-names></name><name name-style="western"><surname>Montecchio</surname><given-names>L</given-names></name><name name-style="western"><surname>De</surname><given-names>Kesel A</given-names></name><name name-style="western"><surname>Hustad</surname><given-names>VP</given-names></name><name name-style="western"><surname>Miller</surname><given-names>AN</given-names></name><name name-style="western"><surname>Fedosova</surname><given-names>AG</given-names></name><name name-style="western"><surname>Kučera</surname><given-names>V</given-names></name><name name-style="western"><surname>Raza</surname><given-names>M</given-names></name><name name-style="western"><surname>Hussain</surname><given-names>M</given-names></name><name name-style="western"><surname>Chen</surname><given-names>Y-P</given-names></name><name name-style="western"><surname>Thiyagaraja</surname><given-names>V</given-names></name><name name-style="western"><surname>Gomdola</surname><given-names>D</given-names></name><name name-style="western"><surname>Rathnayaka</surname><given-names>AR</given-names></name><name name-style="western"><surname>Dissanayake</surname><given-names>AJ</given-names></name><name name-style="western"><surname>Suwannarach</surname><given-names>N</given-names></name><name name-style="western"><surname>Hongsanan</surname><given-names>S</given-names></name><name name-style="western"><surname>Maharachchikumbura</surname><given-names>SSN</given-names></name><name name-style="western"><surname>Dissanayake</surname><given-names>LS</given-names></name><name name-style="western"><surname>Wijayawardene</surname><given-names>NN</given-names></name><name name-style="western"><surname>Phookamsak</surname><given-names>R</given-names></name><name name-style="western"><surname>Lumyong</surname><given-names>S</given-names></name><name name-style="western"><surname>Jones</surname><given-names>EBG</given-names></name><name name-style="western"><surname>Yapa</surname><given-names>N</given-names></name><name name-style="western"><surname>Wanasinghe</surname><given-names>DN</given-names></name><name name-style="western"><surname>Xie</surname><given-names>N</given-names></name><name name-style="western"><surname>Doilom</surname><given-names>M</given-names></name><name name-style="western"><surname>Manawasinghe</surname><given-names>IS</given-names></name><name name-style="western"><surname>Liu</surname><given-names>J-K</given-names></name><name name-style="western"><surname>Zhao</surname><given-names>Q</given-names></name><name name-style="western"><surname>Xu</surname><given-names>B</given-names></name><name name-style="western"><surname>Hyde</surname><given-names>KD</given-names></name><name name-style="western"><surname>Song</surname><given-names>J</given-names></name></person-group> (<year>2023</year>) <article-title>Fungal diversity notes 1611–1716: Taxonomic and phylogenetic contributions on fungal genera and species emphasis in south China.</article-title><source>Fungal Diversity</source><volume>122</volume>(<issue>1</issue>): <fpage>161</fpage>–<lpage>403</lpage>. <ext-link xlink:href="10.1007/s13225-023-00523-6" ext-link-type="doi" xlink:type="simple">https://doi.org/10.1007/s13225-023-00523-6</ext-link></mixed-citation></ref></ref-list></tp:taxon-treatment>
