# Supplementary material for: ﻿Novel discoveries of Xylariomycetidae (Ascomycota) taxa from peat swamp forests and other terrestrial habitats in Thailand
Source: MycoKeys. 2024 Aug 7;107:219–47. doi: 10.3897/mycokeys.107.127749 (PMC11336385; doi:10.3897/mycokeys.107.127749)
Supplement: XML Treatment for Oxydothis narathiwatensis [file mycokeys.107.127749-treatment4.xml]

<!DOCTYPE tp:taxon-treatment
  PUBLIC "-//TaxonX//DTD Taxonomic Treatment Publishing DTD v0 20100105//EN" "tax-treatment-NSO.dtd">
<tp:taxon-treatment xmlns:tp="http://www.plazi.org/taxpub"><tp:treatment-meta><kwd-group><label>Taxon classification</label><kwd>
                <named-content content-type="kingdom">Fungi</named-content>
              </kwd><kwd>
                <named-content content-type="order">Xylariales</named-content>
              </kwd><kwd>
                <named-content content-type="family">Oxydothidaceae</named-content>
              </kwd></kwd-group><mixed-citation publication-type="journal"><person-group><name><surname>Karimi</surname><given-names>Omid</given-names></name><name><surname>Afshari</surname><given-names>Naghmeh</given-names></name><name><surname>Asghari</surname><given-names>Raheleh</given-names></name><name><surname>Li</surname><given-names>Qirui</given-names></name><name><surname>Chethana</surname><given-names>K. W. Thilini</given-names></name><name><surname>Hyde</surname><given-names>Kevin D.</given-names></name><name><surname>Alotibi</surname><given-names>Fatimah O.</given-names></name></person-group><article-title>﻿Novel discoveries of <tp:taxon-name><tp:taxon-name-part taxon-name-part-type="genus" reg="Xylariomycetidae">Xylariomycetidae</tp:taxon-name-part></tp:taxon-name> (<tp:taxon-name><tp:taxon-name-part taxon-name-part-type="phylum">Ascomycota</tp:taxon-name-part></tp:taxon-name>) taxa from peat swamp forests and other terrestrial habitats in Thailand</article-title><source>MycoKeys</source><day>07</day><month>08</month><year>2024</year><volume>107</volume><fpage>219</fpage><lpage>247</lpage><pub-id pub-id-type="doi">10.3897/mycokeys.107.127749</pub-id></mixed-citation></tp:treatment-meta><tp:nomenclature><label>﻿</label><tp:taxon-name>
              <object-id xmlns:xlink="http://www.w3.org/1999/xlink" content-type="arpha" xlink:type="simple">FA52FE61-398A-5E60-BC7C-4A08B43D4F6A</object-id>
              <tp:taxon-name-part taxon-name-part-type="genus" reg="Oxydothis">Oxydothis</tp:taxon-name-part>
              <tp:taxon-name-part taxon-name-part-type="species" reg="narathiwatensis">narathiwatensis</tp:taxon-name-part>
              <object-id xmlns:xlink="http://www.w3.org/1999/xlink" xlink:type="simple">Index Fungorum: IF902133</object-id>
              <object-id xmlns:xlink="http://www.w3.org/1999/xlink" xlink:type="simple">Facesoffungi Number: FoF16036</object-id>
            </tp:taxon-name><tp:taxon-authority>O. Karimi &amp; K.D. Hyde</tp:taxon-authority><tp:taxon-status xmlns:xlink="http://www.w3.org/1999/xlink" xlink:type="simple">sp. nov.</tp:taxon-status><xref ref-type="fig" rid="F6">Figs 6</xref><xref ref-type="fig" rid="F7">, 7</xref><xref ref-type="fig" rid="F8">, 8</xref></tp:nomenclature><tp:treatment-sec sec-type="etymology" id="SECID0EC5BG"><title>Etymology.</title><p>The epithet “<italic><tp:taxon-name><tp:taxon-name-part taxon-name-part-type="genus" reg="Oxydothis"/><tp:taxon-name-part taxon-name-part-type="species" reg="narathiwatensis">narathiwatensis</tp:taxon-name-part></tp:taxon-name></italic>” refers to Narathiwat Province, where the holotype was collected.</p></tp:treatment-sec><tp:treatment-sec sec-type="Holotype" id="SECID0ES5BG"><title>Holotype.</title><p><named-content xmlns:xlink="http://www.w3.org/1999/xlink" content-type="dwc:institutional_code" xlink:title="Mae Fah Luang University" xlink:href="http://grbio.org/institution/mae-fah-laung-university" xlink:type="simple">MFLU</named-content> 24-0044.</p></tp:treatment-sec><tp:treatment-sec sec-type="description" id="SECID0E45BG"><title>Description.</title><p><bold><italic>Saprobic</italic></bold> on the submerged rachis of <italic><tp:taxon-name><tp:taxon-name-part taxon-name-part-type="genus" reg="Eleiodoxa">Eleiodoxa</tp:taxon-name-part><tp:taxon-name-part taxon-name-part-type="species" reg="conferta">conferta</tp:taxon-name-part></tp:taxon-name></italic> (<tp:taxon-name><tp:taxon-name-part taxon-name-part-type="family">Arecaceae</tp:taxon-name-part></tp:taxon-name>). <bold><italic>Sexual morph</italic></bold>: <bold><italic>Ascomata</italic></bold> 170–320 μm diam., (x– = 250 μm diam., n = 15), mostly in small groups, immersed, erumpent, with the non-blistering area on the host, subglobose or pyriform. <bold><italic>Peridium</italic></bold> 17–30 μm (x– = 22 μm, n = 10), thick, dark brown to black, textura angularis. <bold><italic>Paraphyses</italic></bold> 40–80 × 3–6 μm (x– = 62 × 4 μm, n = 20), cylindrical, fragmented, hyaline, branched or non-branched. <bold><italic>Asci</italic></bold> 171–257 × 7–11 μm (x– = 225 × 9 μm, n = 20), 8-spored, cylindrical, unitunicate, short pedicellate, smooth-walled, with a J+, wedge-shaped, subapical ring. <bold><italic>Ascospores</italic></bold> 95–121 × 3–5 μm (x– = 110 × 4 μm, n = 20), 2–3-seriate, hyaline, filiform, straight, curved or flexuous, rounded ends, centrally uniseptate, guttulate with smooth walls. <bold><italic>Appressoria</italic></bold> 10–20 × 9–10 μm (x– = 13 × 9.5 μm, n = 10), irregular, hyaline to green, thick-walled, verrucose. <bold><italic>Asexual morph</italic></bold>: Undetermined.</p></tp:treatment-sec><tp:treatment-sec sec-type="description" id="SECID0ERAAI"><title>Culture characters.</title><p>Colonies on <abbrev xmlns:xlink="http://www.w3.org/1999/xlink" xlink:title="potato dextrose agar" id="ABBRID0EXAAI" xlink:type="simple">PDA</abbrev>, reaching 55 mm in diameter after 30 days at 25–27 °C, under dark conditions, medium dense, mycelium superficial to immersed, circular, flat, raised in the center with aerial mycelium, dull surface, entire edge, velvety, without pigment diffusion and sporulation, dark brown on the top and reverse-side black.</p></tp:treatment-sec><tp:treatment-sec sec-type="material" id="SECID0E2AAI"><title>Material examined.</title><p>Thailand, Narathiwat, peat swamp forest, on the submerged rachis of <italic><tp:taxon-name><tp:taxon-name-part taxon-name-part-type="genus" reg="Eleiodoxa">Eleiodoxa</tp:taxon-name-part><tp:taxon-name-part taxon-name-part-type="species" reg="conferta">conferta</tp:taxon-name-part></tp:taxon-name></italic> (<tp:taxon-name><tp:taxon-name-part taxon-name-part-type="family">Arecaceae</tp:taxon-name-part></tp:taxon-name>), 3 August 2023, O. Karimi, 19-W (<named-content xmlns:xlink="http://www.w3.org/1999/xlink" content-type="dwc:institutional_code" xlink:title="Mae Fah Luang University" xlink:href="http://grbio.org/institution/mae-fah-laung-university" xlink:type="simple">MFLU</named-content> 24-0044, holotype); Ex-type living culture <named-content xmlns:xlink="http://www.w3.org/1999/xlink" content-type="dwc:institutional_code" xlink:title="Mae Fah Luang University Culture Collection" xlink:href="http://grbio.org/institution/mae-fah-luang-university-culture-collection" xlink:type="simple">MFLUCC</named-content> 24-0085.</p></tp:treatment-sec><tp:treatment-sec sec-type="notes" id="SECID0E2BAI"><title>Notes.</title><p>Morphologically, <italic><tp:taxon-name><tp:taxon-name-part taxon-name-part-type="genus" reg="Oxydothis">Oxydothis</tp:taxon-name-part><tp:taxon-name-part taxon-name-part-type="species" reg="narathiwatensis">narathiwatensis</tp:taxon-name-part></tp:taxon-name></italic> (<named-content xmlns:xlink="http://www.w3.org/1999/xlink" content-type="dwc:institutional_code" xlink:title="Mae Fah Luang University" xlink:href="http://grbio.org/institution/mae-fah-laung-university" xlink:type="simple">MFLU</named-content> 24-0044) shares similar characteristics with <italic><tp:taxon-name><tp:taxon-name-part taxon-name-part-type="genus" reg="Oxydothis">O.</tp:taxon-name-part><tp:taxon-name-part taxon-name-part-type="species" reg="gigantea">gigantea</tp:taxon-name-part></tp:taxon-name></italic> (BRIP 21921) and <italic><tp:taxon-name><tp:taxon-name-part taxon-name-part-type="genus" reg="Oxydothis">O.</tp:taxon-name-part><tp:taxon-name-part taxon-name-part-type="species" reg="maquilingiana">maquilingiana</tp:taxon-name-part></tp:taxon-name></italic> (3975) in having cylindrical asci with J+, wedge-shaped, subapical ring and filiform ascospores (<xref ref-type="bibr" rid="B36">Hyde 1994b</xref>). However, <italic><tp:taxon-name><tp:taxon-name-part taxon-name-part-type="genus" reg="Oxydothis">O.</tp:taxon-name-part><tp:taxon-name-part taxon-name-part-type="species" reg="narathiwatensis">narathiwatensis</tp:taxon-name-part></tp:taxon-name></italic> (<named-content xmlns:xlink="http://www.w3.org/1999/xlink" content-type="dwc:institutional_code" xlink:title="Mae Fah Luang University" xlink:href="http://grbio.org/institution/mae-fah-laung-university" xlink:type="simple">MFLU</named-content> 24-0044) differs from <italic><tp:taxon-name><tp:taxon-name-part taxon-name-part-type="genus" reg="Oxydothis">O.</tp:taxon-name-part><tp:taxon-name-part taxon-name-part-type="species" reg="gigantea">gigantea</tp:taxon-name-part></tp:taxon-name></italic> (BRIP 21921) in having longer and narrower asci (171–257 × 7–11 μm vs. 240 × 20 µm), and shorter and narrower ascospore (95–121 × 3–5 μm vs. 100–150 × 6.5–7.5 µm). <italic><tp:taxon-name><tp:taxon-name-part taxon-name-part-type="genus" reg="Oxydothis">Oxydothis</tp:taxon-name-part><tp:taxon-name-part taxon-name-part-type="species" reg="narathiwatensis">narathiwatensis</tp:taxon-name-part></tp:taxon-name></italic> (<named-content xmlns:xlink="http://www.w3.org/1999/xlink" content-type="dwc:institutional_code" xlink:title="Mae Fah Luang University" xlink:href="http://grbio.org/institution/mae-fah-laung-university" xlink:type="simple">MFLU</named-content> 24-0044) differs from <italic><tp:taxon-name><tp:taxon-name-part taxon-name-part-type="genus" reg="Oxydothis">O.</tp:taxon-name-part><tp:taxon-name-part taxon-name-part-type="species" reg="maquilingiana">maquilingiana</tp:taxon-name-part></tp:taxon-name></italic> (3975) in having longer and narrower asci (171–257 × 7–11 μm vs. 140–150 × 12–14 µm), longer and narrower ascospore (95–121 × 3–5 μm vs. 85–95 × 5–6 µm) and longer ascal ring (1.5–5 × 1–3 µm vs. 2.6–3.5 × 1.6–2.4 µm). However, due to the lack of sequence data for <italic><tp:taxon-name><tp:taxon-name-part taxon-name-part-type="genus" reg="Oxydothis">O.</tp:taxon-name-part><tp:taxon-name-part taxon-name-part-type="species" reg="gigantea">gigantea</tp:taxon-name-part></tp:taxon-name></italic> and <italic><tp:taxon-name><tp:taxon-name-part taxon-name-part-type="genus" reg="Oxydothis">O.</tp:taxon-name-part><tp:taxon-name-part taxon-name-part-type="species" reg="maquilingiana">maquilingiana</tp:taxon-name-part></tp:taxon-name></italic>, a phylogenetic comparison with <italic><tp:taxon-name><tp:taxon-name-part taxon-name-part-type="genus" reg="Oxydothis">O.</tp:taxon-name-part><tp:taxon-name-part taxon-name-part-type="species" reg="narathiwatensis">narathiwatensis</tp:taxon-name-part></tp:taxon-name></italic> was not possible. Phylogenetically, <italic><tp:taxon-name><tp:taxon-name-part taxon-name-part-type="genus" reg="Oxydothis">O.</tp:taxon-name-part><tp:taxon-name-part taxon-name-part-type="species" reg="narathiwatensis">narathiwatensis</tp:taxon-name-part></tp:taxon-name></italic> (<named-content xmlns:xlink="http://www.w3.org/1999/xlink" content-type="dwc:institutional_code" xlink:title="Mae Fah Luang University Culture Collection" xlink:href="http://grbio.org/institution/mae-fah-luang-university-culture-collection" xlink:type="simple">MFLUCC</named-content> 24-0085) formed a robust subclade (100% <abbrev xmlns:xlink="http://www.w3.org/1999/xlink" xlink:title="maximum likelihood" id="ABBRID0ESGAI" xlink:type="simple">ML</abbrev>) basal to <italic><tp:taxon-name><tp:taxon-name-part taxon-name-part-type="genus" reg="Oxydothis">O.</tp:taxon-name-part><tp:taxon-name-part taxon-name-part-type="species" reg="hoehnelii">hoehnelii</tp:taxon-name-part></tp:taxon-name></italic> (KDH 1837). Morphologically, <italic><tp:taxon-name><tp:taxon-name-part taxon-name-part-type="genus" reg="Oxydothis">O.</tp:taxon-name-part><tp:taxon-name-part taxon-name-part-type="species" reg="narathiwatensis">narathiwatensis</tp:taxon-name-part></tp:taxon-name></italic> differs from <italic><tp:taxon-name><tp:taxon-name-part taxon-name-part-type="genus" reg="Oxydothis">O.</tp:taxon-name-part><tp:taxon-name-part taxon-name-part-type="species" reg="hoehnelii">hoehnelii</tp:taxon-name-part></tp:taxon-name></italic> in having shorter and narrower asci (171–257 × 7–11 μm vs. 250–290 × 12–14 µm), fusiform ascospores against filiform ascospores in <italic><tp:taxon-name><tp:taxon-name-part taxon-name-part-type="genus" reg="Oxydothis">O.</tp:taxon-name-part><tp:taxon-name-part taxon-name-part-type="species" reg="narathiwatensis">narathiwatensis</tp:taxon-name-part></tp:taxon-name></italic> (<named-content xmlns:xlink="http://www.w3.org/1999/xlink" content-type="dwc:institutional_code" xlink:title="Mae Fah Luang University" xlink:href="http://grbio.org/institution/mae-fah-laung-university" xlink:type="simple">MFLU</named-content> 24-0044) and longer and narrower ascospores (95–121 × 3–5 μm vs. 72–86 × 7–10 μm). The result of the pairwise homoplasy index (<abbrev xmlns:xlink="http://www.w3.org/1999/xlink" xlink:title="pairwise homoplasy index" id="ABBRID0EHIAI" xlink:type="simple">PHI</abbrev>) test revealed no significant recombination (Φw = 0.4) between <italic><tp:taxon-name><tp:taxon-name-part taxon-name-part-type="genus" reg="Oxydothis">O.</tp:taxon-name-part><tp:taxon-name-part taxon-name-part-type="species" reg="narathiwatensis">narathiwatensis</tp:taxon-name-part></tp:taxon-name></italic> (<named-content xmlns:xlink="http://www.w3.org/1999/xlink" content-type="dwc:institutional_code" xlink:title="Mae Fah Luang University Culture Collection" xlink:href="http://grbio.org/institution/mae-fah-luang-university-culture-collection" xlink:type="simple">MFLUCC</named-content> 24-0085) and its closely related species (Fig. <xref ref-type="fig" rid="F8">8</xref>). Therefore, we introduced <italic><tp:taxon-name><tp:taxon-name-part taxon-name-part-type="genus" reg="Oxydothis">Oxydothis</tp:taxon-name-part><tp:taxon-name-part taxon-name-part-type="species" reg="narathiwatensis">narathiwatensis</tp:taxon-name-part></tp:taxon-name></italic> (<named-content xmlns:xlink="http://www.w3.org/1999/xlink" content-type="dwc:institutional_code" xlink:title="Mae Fah Luang University" xlink:href="http://grbio.org/institution/mae-fah-laung-university" xlink:type="simple">MFLU</named-content> 24-0044) as a novel species based on morphological evidence and phylogenetic analyses (Figs <xref ref-type="fig" rid="F6">6</xref>–<xref ref-type="fig" rid="F8">8</xref>).</p><fig id="F7" position="float" orientation="portrait"><object-id xmlns:xlink="http://www.w3.org/1999/xlink" content-type="doi" xlink:type="simple">10.3897/mycokeys.107.127749.figure7</object-id><object-id xmlns:xlink="http://www.w3.org/1999/xlink" content-type="arpha" xlink:type="simple">26992627-76EF-5BCD-8748-D33EE53D913F</object-id><label>Figure 7.</label><caption><p><italic><tp:taxon-name><tp:taxon-name-part taxon-name-part-type="genus" reg="Oxydothis">Oxydothis</tp:taxon-name-part><tp:taxon-name-part taxon-name-part-type="species" reg="narathiwatensis">narathiwatensis</tp:taxon-name-part></tp:taxon-name></italic> (<named-content xmlns:xlink="http://www.w3.org/1999/xlink" content-type="dwc:institutional_code" xlink:title="Mae Fah Luang University" xlink:href="http://grbio.org/institution/mae-fah-laung-university" xlink:type="simple">MFLU</named-content> 24-0044, holotype) <bold>a</bold> host substrate <bold>b</bold> close up of ascomata <bold>c</bold> section of ascoma <bold>d</bold> peridium <bold>e</bold> paraphyses <bold>f</bold> j+ reaction of apical ring in Melzer’s reagent <bold>g, h</bold> asci <bold>i–l</bold> ascospores <bold>m</bold> germinating ascospore <bold>n</bold> appressoria <bold>o, p</bold> colony on <abbrev xmlns:xlink="http://www.w3.org/1999/xlink" xlink:title="potato dextrose agar" id="ABBRID0EFLAI" xlink:type="simple">PDA</abbrev> after two weeks. Scale bars: 500 μm (<bold>b</bold>); 50 μm (<bold>c, d, g, h</bold>); 20 μm (<bold>e, m</bold>); 5 μm (f); 25 μm (<bold>i–l</bold>); 10 μm (<bold>n</bold>).</p></caption><graphic xmlns:xlink="http://www.w3.org/1999/xlink" xlink:href="mycokeys-107-219-g007.jpg" position="float" orientation="portrait" xlink:type="simple" id="oo_1110123.jpg"><uri content-type="original_file" xlink:type="simple">https://binary.pensoft.net/fig/1110123</uri></graphic></fig><fig id="F8" position="float" orientation="portrait"><object-id xmlns:xlink="http://www.w3.org/1999/xlink" content-type="doi" xlink:type="simple">10.3897/mycokeys.107.127749.figure8</object-id><object-id xmlns:xlink="http://www.w3.org/1999/xlink" content-type="arpha" xlink:type="simple">214A7405-97F2-5EEE-AA81-42BB72FA3917</object-id><label>Figure 8.</label><caption><p>The split diagram resulting from the pairwise homoplasy index (<abbrev xmlns:xlink="http://www.w3.org/1999/xlink" xlink:title="pairwise homoplasy index" id="ABBRID0EAMAI" xlink:type="simple">PHI</abbrev>) test was constructed using the combined <abbrev xmlns:xlink="http://www.w3.org/1999/xlink" xlink:title="Internal transcribed spacer" id="ABBRID0EEMAI" xlink:type="simple">ITS</abbrev>, <abbrev xmlns:xlink="http://www.w3.org/1999/xlink" xlink:title="large subunit rDNA" id="ABBRID0EIMAI" xlink:type="simple">LSU</abbrev>, and <abbrev xmlns:xlink="http://www.w3.org/1999/xlink" xlink:title="nuclear small subunit rDNA" id="ABBRID0EMMAI" xlink:type="simple">SSU</abbrev> sequence data of closely related taxa. The <abbrev xmlns:xlink="http://www.w3.org/1999/xlink" xlink:title="pairwise homoplasy index" id="ABBRID0EQMAI" xlink:type="simple">PHI</abbrev> test (Φw) &lt; 0.05 indicates significant recombination within the dataset. The newly identified taxon is represented in blue.</p></caption><graphic xmlns:xlink="http://www.w3.org/1999/xlink" xlink:href="mycokeys-107-219-g008.jpg" position="float" orientation="portrait" xlink:type="simple" id="oo_1110124.jpg"><uri content-type="original_file" xlink:type="simple">https://binary.pensoft.net/fig/1110124</uri></graphic></fig></tp:treatment-sec><tp:treatment-sec><!--Section generated to contain objects referenced in tp:taxon-treatment.--><fig id="F6" position="float" orientation="portrait"><object-id xmlns:xlink="http://www.w3.org/1999/xlink" content-type="doi" xlink:type="simple">10.3897/mycokeys.107.127749.figure6</object-id><object-id xmlns:xlink="http://www.w3.org/1999/xlink" content-type="arpha" xlink:type="simple">92AFBE26-8985-5F18-86B3-6CB591C53263</object-id><label>Figure 6.</label><caption><p>RAxML tree is based on the analysis of a combined dataset of <abbrev xmlns:xlink="http://www.w3.org/1999/xlink" xlink:title="Internal transcribed spacer" id="ABBRID0ED2BG" xlink:type="simple">ITS</abbrev>, <abbrev xmlns:xlink="http://www.w3.org/1999/xlink" xlink:title="large subunit rDNA" id="ABBRID0EH2BG" xlink:type="simple">LSU</abbrev>, and <abbrev xmlns:xlink="http://www.w3.org/1999/xlink" xlink:title="nuclear small subunit rDNA" id="ABBRID0EL2BG" xlink:type="simple">SSU</abbrev> sequence data. Maximum likelihood bootstrap support (MLBS) values equal to or higher than 60%, and the Bayesian posterior probability (BYPP) equal to or greater than 0.95 are given near the nodes. The ex-types are in bold. The new sequence is shown in yellow font. The tree is rooted with <italic><tp:taxon-name><tp:taxon-name-part taxon-name-part-type="genus" reg="Vialaea">Vialaea</tp:taxon-name-part><tp:taxon-name-part taxon-name-part-type="species" reg="mangiferae">mangiferae</tp:taxon-name-part></tp:taxon-name></italic> and <italic><tp:taxon-name><tp:taxon-name-part taxon-name-part-type="genus" reg="Vialaea">Vialaea</tp:taxon-name-part><tp:taxon-name-part taxon-name-part-type="species" reg="minutella">minutella</tp:taxon-name-part></tp:taxon-name></italic>.</p></caption><graphic xmlns:xlink="http://www.w3.org/1999/xlink" xlink:href="mycokeys-107-219-g006.jpg" position="float" orientation="portrait" xlink:type="simple" id="oo_1110122.jpg"><uri content-type="original_file" xlink:type="simple">https://binary.pensoft.net/fig/1110122</uri></graphic></fig></tp:treatment-sec><ref-list><ref id="B36"><mixed-citation xmlns:xlink="http://www.w3.org/1999/xlink" xlink:type="simple"><person-group><name name-style="western"><surname>Hyde</surname><given-names>KD</given-names></name></person-group> (<year>1994b</year>) <article-title><tp:taxon-name><tp:taxon-name-part taxon-name-part-type="kingdom">Fungi</tp:taxon-name-part></tp:taxon-name> from palms. XIII. The genus <italic><tp:taxon-name><tp:taxon-name-part taxon-name-part-type="genus">Oxydothis</tp:taxon-name-part></tp:taxon-name></italic>, a revision.</article-title><source>Sydowia</source><volume>46</volume>: <fpage>265</fpage>–<lpage>314</lpage>.</mixed-citation></ref></ref-list></tp:taxon-treatment>
